# Supplementary material for: Endogenous circadian time genes expressions in the liver of mice under constant darkness
Source: BMC Genomics. 2020 Mar 12;21:224. doi: 10.1186/s12864-020-6639-4 (PMC7066782; doi:10.1186/s12864-020-6639-4)
Supplement: Supplementary file 1 — Additional file 1. Oscillation genes under L-DD. RNA-Seq data of L-DD was subjected to MetaCycle to screen oscillation genes. [file 12864_2020_6639_MOESM1_ESM.csv]

ENTREZID	SYMBOL	meta2d_pvalue	meta2d_period	meta2d_AMP	meta2d_rAMP
100017	Ldlrap1	0.206472694	21.33333333	0.175391107	0.039666651
100019	Mdn1	0.946058876	21.33333333	0.131952845	0.024941201
100033459	Ifi208	0.253284983	22.63738445	0.193842406	0.193842406
100034251	Wfdc17	0.666906042	20.12244898	0.685329115	0.272946338
100034361	Mfap1b	0.503999857	21.87024609	0.360414772	0.2427047
100034363	Tmsb15b2	0.945200467	21.59139785	0.691487226	0.254588724
100037258	Dnajc3	0.323032272	20.12244898	0.560993915	0.066078657
100037278	Fam129c	0.796331544	24	0.195949369	0.102568374
100037282	Rsph3b	0.705288686	21.33333333	0.184539053	0.097844081
100037283	Rnaset2a	0.927137176	23.00350877	0.073399856	0.020097128
100038347	Fam174b	0.778604784	25.33333333	0.103775546	0.052215615
100038514	Gm11837	0.831865508	25.8089172	0.142365573	0.123788701
100038538	Gm10767	0.404513192	20.47103286	0.474784365	0.474784365
100038725	Cep85l	0.645340079	21.33333333	0.217783929	0.048409482
100038882	Isg15	0.254934188	20.19243986	0.471534739	0.193815636
100038909	Gm14548	0.849127228	21.33333333	1.161174808	0.457549699
100038947	Sirpb1c	0.633435202	21.33333333	1.460209681	0.769601687
100038948	Mup9	0.914977055	21.17760485	0.319413935	0.054157556
100039008	Mup10	0.186696751	22.89464594	0.494645422	0.057002464
100039028	Mup11	0.138504073	21.63350785	0.534147739	0.057891705
100039054	Mup12	0.774023122	20.2411224	0.351916025	0.048132858
100039060	Gm2026	0.968184852	24	0.069361046	0.069361046
100039089	Mup13	0.058855225	21.63350785	0.541063184	0.058774759
100039116	Mup14	0.401325254	21.33333333	0.323580544	0.030138537
100039123	Gm14295	0.226150272	22.92473118	0.246616951	0.16732122
100039139	Ccdc152	0.966264072	23.84045584	0.101334731	0.088731753
100039150	Mup15	0.52876391	20.10395794	0.182351073	0.020758534
100039177	Mup16	0.695988571	21.33333333	0.64347374	0.092653395
100039206	Mup17	0.043869452	20.30017452	0.801021687	0.082169194
100039672	Msmp	0.170425607	21.33333333	0.560241455	0.354215003
100039707	Mthfsl	0.664095333	25.01960784	0.164928301	0.063325125
100039781	Hrct1	0.23135247	20.25783784	0.260786624	0.118442513
100039795	Ildr2	0.851156233	20.26388889	0.70015841	0.139406
100039796	Tgtp2	0.976506257	24	0.160408526	0.115947452
100039968	Tmem35b	0.180203819	20.74167562	0.11955838	0.062117517
100040462	Mndal	0.980651524	25.33333333	0.143500545	0.055118574
100040531	Dynlt1f	0.583429231	24	0.179527351	0.1357122
100040591	Kcnj13	0.200699106	20.48604379	0.324896704	0.324896704
100040608	Fancf	0.034875511	22.671156	0.147862049	0.065215152
100040766	Mroh2a	0.938485501	22.66666667	0.088702382	0.042315078
100040843	Cyp4a32	0.702270876	20.52948757	0.185459893	0.049497415
100041085	Mfsd4b3-ps	0.001205983	21.57923073	0.585329073	0.14589211
100041230	Hist1h4m	0.785091288	21.33333333	0.30657957	0.073965699
100041379	Zfp980	0.905792333	23.84045584	0.086766411	0.036824566
100041433	Zfp981	0.999510333	24	0.047135748	0.01877547
100041449	Cyp3a59	0.568057379	24.16359918	0.246418846	0.054532925
100041546	Ly6c2	0.558101042	21.33333333	0.77010015	0.77010015
100041574	9030025P20Rik	0.53473702	24.32041344	0.466432945	0.463251502
100041585	Amd2	0.029979491	20.85926134	0.469310853	0.080881782
100041621	Gm3435	0.018964497	24.45144357	0.389605437	0.389605437
100041658	Mup7	0.869914811	21.33333333	0.111901208	0.009190551
100041677	Zfp984	0.046367435	20.55701325	0.350592122	0.350592122
100041687	Mup8	0.01903801	22.59510897	1.844098598	0.391358355
100041953	Sap18b	0.118710166	20.33684211	0.147006006	0.027920329
100041979	Gm3604	0.66196583	21.97802198	0.201865728	0.107322359
100042165	BC005561	0.315319276	20.08798646	0.306366296	0.072980864
100042295	Gm3776	0.198697653	21.42360927	0.491217341	0.218764591
100042480	Nhsl2	0.207811018	22.79071416	0.13408354	0.077212997
100042784	Prdm11	0.934254107	22.85910653	0.220703752	0.129043097
100042807	Eif3j2	0.812298548	21.33333333	0.201215558	0.037989005
100042856	Gm4070	0.334725231	20.22797927	0.729126488	0.729126488
100043108	Cyp2c69	0.069368277	21.33333333	1.588091453	1.246388027
100043133	9130023H24Rik	0.516103511	21.33333333	0.18030962	0.063672103
100043387	Gm14305	0.008334897	22.76510543	0.370815151	0.370815151
100043468	Zfp955b	0.896340992	21.33333333	0.186552551	0.058533638
100043497	Nat8f7	0.553429779	22.93055556	0.828934409	0.471994368
100043757	Zfp831	0.027319716	25.33333333	0.35112756	0.35112756
100043772	Zfp850	0.616903732	21.33333333	0.388492718	0.388492718
100043813	Rps27rt	0.994706488	20.12244898	0.018511594	0.003043668
100043899	R3hdml	0.967074015	21.33333333	0.452695975	0.414393934
100043915	Gm4724	0.979514572	24	0.139343364	0.072330113
100044193	Gm20939	0.232034603	20.12244898	0.575418192	0.511056131
100044509	Tgfbr3l	0.476325042	21.33333333	0.528330238	0.528330238
100048534	Cfap43	0.530264106	20.41134752	0.250689778	0.250689778
100048644	Pet117	0.891113191	21.33333333	0.356636406	0.356636406
100048884	Mup18	0.975347396	21.33333333	0.116369407	0.030571183
100061	Lrrc19	0.999977245	21.33333333	0.087695411	0.036281847
100072	Camta1	0.956066052	25.33333333	0.115940354	0.115940354
100073351	Yy2	0.112654939	20.19243986	0.262901746	0.262901746
100087	Kti12	0.953486189	21.33333333	0.08008766	0.02208879
100088	Rcc1	0.464986217	25.33333333	0.007668455	0.003489942
100090	Zbtb48	0.43552911	21.33333333	0.385038189	0.150381964
100101806	Srp54c	0.263162159	20.56521739	0.355875625	0.161860225
100102	Pcsk9	0.959215865	24	0.274076628	0.044961105
100113398	Adat3	0.988031294	25.33333333	0.062358435	0.062358435
100121	Tdrd7	0.238111072	25.51731544	0.167388934	0.03302132
100126824	Sco2	0.163328815	22.88015139	0.59887045	0.120587205
100129	Gpr153	0.091182399	20.05387205	0.334961366	0.334961366
100163	Pafah2	0.937579037	25.33333333	0.008644673	0.001309987
100169	Phactr4	0.13055126	20.22797927	0.52499138	0.15492038
100177	Zmym6	0.248841909	25.43879953	0.363577917	0.130016502
100182	Akna	0.840457728	24	0.077698155	0.050922099
100189605	Mup19	0.999977831	21.33333333	0.259321551	0.036698261
100198	H6pd	0.393636862	21.33333333	0.394998045	0.044440762
100201	Tmem64	0.874518116	24.44919786	0.038086791	0.006875031
100206	Adprhl2	0.050828945	20.22797927	0.294017088	0.091246212
100210	Gpn2	0.609133983	22.66666667	0.21532916	0.075707033
100213	Rusc2	0.598337084	21.33333333	0.500287383	0.153976664
100226	Stx12	0.886404228	22.68676717	0.036426834	0.008720306
100233175	Gon7	0.925357817	22.47647567	0.091501453	0.066590265
100233208	Gm10778	0.67308892	24.71420158	0.506287175	0.282921026
100270744	Btbd18	0.995339325	24	0.054187268	0.029089414
100273	Osbpl9	0.949697979	21.33333333	0.111807152	0.016785291
100294583	Alkal2	0.503133442	21.33333333	0.643746007	0.260682739
100310872	Dynlt1a	0.452912302	20.19243986	0.19145623	0.136566386
100317	AU040320	0.960519329	21.33333333	0.079643281	0.0195667
100328588	Il4i1b	0.373720101	24.95563941	0.228648037	0.150678758
100336	Ppp1r8	0.072437372	22.36493404	0.23222728	0.072544737
100340	Smpdl3b	0.073058501	21.50318471	0.40166229	0.40166229
100342	Tent5b	0.929465395	21.33333333	0.36657555	0.158234283
100383	Bsdc1	0.006014123	21.67017544	0.226840224	0.042645006
100384868	Gm37013	0.79588028	21.33333333	0.238726396	0.238726396
100416706	Zfp729b	0.705479067	21.4213198	0.104838391	0.030861343
100434	Slc44a1	0.089237007	22.6986203	0.217891911	0.051446554
100465	Mob3c	0.28361165	24.5376236	0.316407431	0.095713853
100494	Zfand2a	0.250822644	21.70723104	0.138347249	0.042103222
100502698	Rubcn	0.795546326	21.33333333	0.100909708	0.023115498
100502766	Kifc1	0.952300816	24	0.339969289	0.223733203
100502825	Rpl37rt	0.693120612	21.33333333	0.201884544	0.201884544
100502841	Epg5	0.816280782	21.33333333	0.13839248	0.024287886
100502940	Colca2	0.312823564	20.12244898	0.936461233	0.305590966
100502950	Gm3336	0.548240989	20.0201005	0.614533023	0.614533023
100503041	Pdzd7	0.445843568	21.33333333	0.351379568	0.30146534
100503043	Armcx4	0.74732905	21.33333333	1.09715245	0.472258207
100503085	Klhl3	0.851686995	23.68627451	0.141358338	0.065838799
100503185	Btbd8	0.027989219	25.33333333	0.188982289	0.188982289
100503386	Tpbgl	0.484908233	21.33333333	0.262183276	0.102650107
100503545	Nuggc	0.90874348	20.85122411	0.423437803	0.131793384
100503572	Bbip1	0.683930065	22.66666667	0.075237986	0.022916712
100503583	Fsbp	0.486120066	25.33333333	0.206514523	0.206514523
100503605	Hbb-bs	0.785032553	25.3979798	0.133599558	0.020658986
100503659	Cbarp	0.72399552	20.30017452	0.269825406	0.168952837
100503670	Rpl5	0.881238886	21.33333333	0.08452836	0.010962574
100503879	Gm5901	0.983875109	21.33333333	0.178474895	0.178474895
100503884	Ccdc149	0.527852758	20.15726496	0.76146867	0.352404458
100503890	Pet100	0.893430301	21.33333333	0.136075161	0.041826095
100503915	Smpd5	0.103562708	20.08798646	0.280878708	0.097971585
100503949	Zfp965	0.336436564	23.61229314	0.215764044	0.133677505
100503991	Acp4	0.988765795	24	0.123003104	0.033874221
100504195	Micalcl	0.361512448	22.54575417	0.402822101	0.402822101
100504474	Smlr1	0.912949941	21.33333333	0.181277245	0.042782465
100504491	Dcdc2b	0.803023461	21.33333333	0.235073748	0.235073748
100504518	3425401B19Rik	0.029984209	22.91256406	1.389076789	0.384580441
100504608	Eef1akmt3	0.043549598	20.37389771	0.971579187	0.304014779
100504663	Atg14	0.83233273	24	0.113419034	0.029268879
100504710	Nat8f6	0.077162071	21.50472532	1.200236882	1.200236882
100504715	Tmppe	0.007860747	20.15726496	0.491617763	0.154488764
100505386	Iqschfp	0.875842835	22.23608649	0.091537576	0.091537576
100515	Zfp518b	0.008389216	22.73684211	0.368245997	0.187602798
100529082	Gm11127	0.659599853	22.06896552	0.240793267	0.240793267
100532	Rell1	0.99155261	21.33333333	0.068237959	0.018675784
100534273	Fer1l5	0.85381495	25.33333333	0.093460279	0.093460279
100559	Ugt2b38	0.529410843	21.33333333	0.656676058	0.136162374
100561	Slc15a4	0.448147243	20.76722533	0.506940997	0.12443006
100604	Lrrc8c	0.570495837	20.81539881	0.110997175	0.053030474
100608	Noc4l	0.92894709	22.32975913	0.334069628	0.150333156
100609	Nsun5	0.981809475	21.33333333	0.029620716	0.009808573
100637	N4bp2l1	0.649586235	21.33333333	0.586178027	0.145128574
100647	Upk3b	0.899426698	24.45144357	0.592996312	0.204904834
100678	Psph	0.013902243	20.05387205	0.500651085	0.207964862
100683	Trrap	0.168204819	21.33333333	0.260137057	0.046324626
100689	Spon2	0.003032436	22.91256406	1.60786969	0.53988826
100702	Gbp6	0.174223542	20.12244898	0.803773591	0.234291564
100705	Acacb	0.39882674	20.05387205	0.63119873	0.094813117
100710	Pds5b	0.00634765	20.37389771	0.231929753	0.051045468
100715	Tent2	0.483300064	20.22797927	0.120896286	0.03943339
100727	Ugt2b34	0.004320525	24.72628726	0.467520312	0.050944779
100732	Mapre3	0.216677101	20.12244898	0.39319179	0.137273482
100737	Dcun1d4	0.183165384	20.08798646	0.414405048	0.092210201
100756	Usp30	0.212629183	21.33333333	0.243942683	0.070888768
100763	Ube3c	0.22505741	21.24759574	0.109633997	0.019112055
100764	Rita1	0.962293775	20.33684211	0.030157928	0.017303097
100855	Tbc1d14	0.808416759	21.33333333	0.207784977	0.058990142
100859931	Gm20604	0.362015448	23.13821074	0.138245271	0.062276719
100900	Hscb	0.001846081	20.36868438	0.517441744	0.517441744
100910	Chpf2	0.076508899	22.57775446	0.249508727	0.051515319
100929	Tyw1	0.138039025	20.22797927	0.242282854	0.055269957
100952	Emilin1	0.447921131	20.26388889	0.43773691	0.08643616
100972	Rab28	0.25957151	20.26388889	0.257492208	0.078562028
100978	Nfxl1	0.990265065	22.66666667	0.182816798	0.048341264
100986	Akap9	0.00414974	24.45144357	0.201226719	0.030977873
101023	Zfp513	0.954046082	25.33333333	0.006759969	0.00277422
101095	Zfp282	0.64385639	21.49149524	0.062090197	0.023472263
101100	Ttll3	0.017065897	22.18618195	0.216449183	0.083222398
101113	Snx21	0.060151143	20.19243986	0.178593987	0.072263937
101118	Tmem168	0.001863785	21.04626815	0.17071509	0.035603136
101122	Rpusd3	0.036756689	24.45144357	0.161812474	0.047729183
101142	Itfg2	0.43970993	20.65502114	0.308550394	0.120112619
101148	Bmt2	0.737918271	21.33333333	0.131214661	0.039594102
101185	Pot1a	0.386541461	21.33333333	0.18937862	0.09631583
101187	Parp11	0.747238281	21.33333333	0.215509473	0.105844643
101197	Zfp956	0.916240658	24	0.039467932	0.023092615
101202	Hepacam2	0.30748698	21.33333333	0.538909005	0.225987372
101206	Tada3	0.990559432	25.33333333	0.098856137	0.048185389
101214	Tra2a	0.927469808	21.96825397	0.311365402	0.088710057
101240	Wdr91	0.392883433	25.97402597	0.484414764	0.128951651
101314	Brk1	0.91182146	21.33333333	0.089380814	0.018220579
101351	Eogt	0.280407262	21.41719078	0.346067453	0.148382962
101358	Fbxl14	0.723606153	23.15412186	0.081549646	0.023928298
101401	Adamts9	0.045632621	22.06509429	0.357727729	0.200794475
101437	Dhx32	0.000534997	23.02863147	0.160765522	0.032244223
101471	Phrf1	0.132710773	21.33333333	0.33418115	0.080295403
101476	Plekha1	0.580296117	21.50318471	0.371989888	0.11255253
101488	Slco2b1	0.802173564	21.33333333	0.124017551	0.017886346
101488143	Hbb-bt	0.753403664	25.33333333	0.064972229	0.014290479
101488212	Evi2	0.31314512	22.95041441	0.256536416	0.166665813
101489	Ric8a	0.125212102	22.75465313	0.13216016	0.03107021
101490	Inpp5f	0.998871926	24	0.005455037	0.00108683
101497	Plekhg2	0.004278119	23.07368421	0.25442752	0.178542892
101502	Hsd3b7	0.070276109	20.0201005	0.75070798	0.08970531
101513	Mob2	0.962857402	24	0.045712704	0.01185831
101540	Prkd2	0.290253246	21.33333333	0.28954437	0.14311254
101543	Wtip	0.234819258	21.33333333	0.581504464	0.581504464
101544	Zfp575	0.688428281	21.33333333	0.970299957	0.419373664
101565	Ccp110	0.005455194	20.30017452	0.539859526	0.214313208
101568	Vrk3	0.300358495	21.49149524	0.249796408	0.07459518
101592	Efl1	0.314993438	20.72592593	0.09575477	0.027412762
101602	AI467606	0.145005119	21.33333333	1.263444318	1.005770716
101604	E430018J23Rik	0.207324098	20.37389771	0.2272689	0.093870471
101612	Grwd1	0.843496433	22.66666667	0.2685315	0.094219732
101613	Nlrp6	0.697429123	21.33333333	0.262609781	0.042447059
101631	Pwwp2b	0.547850722	25.01960784	0.122954953	0.122954953
101685	Spty2d1	0.191602341	21.33333333	0.234809158	0.053164489
101700	Trim68	0.059911633	21.18798371	0.50031987	0.50031987
101706	Numa1	0.759453407	21.33333333	0.143644732	0.022857871
101739	Psip1	0.001479816	22.37960149	0.193630584	0.047665153
101772	Ano1	0.953477708	22.66666667	0.175068871	0.105117781
101809	Spred3	0.20280586	23.07506657	0.712414066	0.409232642
101831	Faap24	0.563652338	23.95061728	0.086328356	0.086328356
101835	AW146154	0.983337751	21.33333333	0.254196221	0.109146459
101861	Ints4	0.130950751	21.33333333	0.222600124	0.051638881
101867	Rrp8	0.66204047	21.33333333	0.306667278	0.094181969
101869	Unc45a	0.203268476	25.76367816	0.371914185	0.101225681
101883	Igflr1	0.629946241	20.05387205	0.489413616	0.489413616
101943	Sf3b3	0.001664944	21.1469797	0.232700743	0.046256063
101966	D8Ertd738e	0.849274079	21.33333333	0.090758923	0.015828352
101985	Usb1	0.414643767	21.33333333	0.323324503	0.117330604
101994	Champ1	0.409339619	24.87052342	0.16635603	0.052241934
102022	Ces2a	0.702269959	20.41134752	0.328125195	0.037805812
102032	Smim19	0.227035856	21.33333333	0.357795683	0.107909633
102058	Exoc8	0.515070803	21.33333333	0.146086131	0.033025645
102060	Gadd45gip1	0.195560386	23.02365007	0.139357203	0.025613543
102093	Phkb	0.660926745	20.52612613	0.16482414	0.036949039
102098	Arhgef18	0.117460883	20.26388889	0.502773767	0.502773767
102103	Mtus1	0.999662202	24	0.018429394	0.002403645
102115	Dohh	0.754599136	23.39295393	0.049917623	0.010464235
102122	Fam192a	0.259701226	24.40830119	0.227194599	0.05871575
102124	Enkd1	0.826219938	25.17378917	0.22957164	0.137865459
102141	Snx25	0.812835527	24	0.136058557	0.03655603
102162	Taf5l	0.226775166	20.12244898	0.203942291	0.052065543
102182	Prmt9	0.813640203	22.40310078	0.03942133	0.010148438
102193	Zdhhc7	0.598656067	21.33333333	0.127095986	0.032033556
102209	Snapc2	0.005020646	21.70723104	0.217941622	0.082877691
102216272	Ak6	0.998381059	21.33333333	0.028999941	0.008310279
102247	Gpat4	0.002388307	22.06509429	0.525029367	0.070453199
102294	Cyp4v3	0.935235013	20.26388889	0.158486736	0.018559897
102323	Dcun1d2	0.082742226	22.25684211	0.179294236	0.045961215
102334	Ankrd10	0.109428972	20.26388889	0.174236505	0.094875607
102339	Cog4	0.973830255	22.72053872	0.031697304	0.00557573
102371	Myzap	0.403125778	20.26388889	0.214341978	0.214341978
102414	Clk3	0.213587178	20.12244898	0.145478162	0.035463804
102423	Hinfp	0.190568192	21.59139785	0.305315811	0.136462864
102436	Lars2	0.833047761	21.33333333	0.157775073	0.058227372
102442	Dennd4a	0.876515709	22.9870801	0.104011416	0.019278756
102443351	Xntrpc	0.996458401	24	0.037049768	0.037049768
102448	Xylb	0.033293247	20.37389771	0.463431155	0.08049721
102462	Imp3	0.936598094	21.33333333	0.233968148	0.048407817
102502	Pls1	0.060249222	21.33333333	0.835842601	0.835842601
102545	Cmtm7	0.141543922	20.52948757	0.421484333	0.421484333
102566	Ano10	0.34700827	20.26388889	0.322607518	0.103077514
102580	Alg9	0.710813618	24	0.079480163	0.020872126
102595	Plekho2	0.515075626	21.9401005	0.173385054	0.065572647
102607	Snx19	0.723443383	25.17378917	0.166574132	0.032354998
102626	Mapkapk3	0.845747697	21.33333333	0.408173834	0.248007192
102632	Acad11	0.273179096	26.01059883	0.246993711	0.030126915
102644	Oaf	0.981189585	21.33333333	0.176240807	0.02411244
102657	Cd276	0.611889157	23.20357942	0.169232179	0.097249573
102693	Phldb1	0.043448567	22.96482138	0.212213203	0.081783949
102747	Lrrc49	0.949775679	22.66666667	0.404721113	0.275614898
102774	Bbs4	0.557561935	21.33333333	0.493866262	0.297355371
102791	Tcta	0.191246546	22.5428487	0.219128945	0.056941823
102857	Slc6a8	0.656462951	21.33333333	0.28323829	0.151726275
102866	Pls3	0.215646721	21.33333333	0.318593905	0.056014642
102920	Cenpi	0.396519128	20.12244898	0.57534758	0.275826877
103080	10-Sep	0.465837105	21.33333333	0.206226475	0.058742767
103135	Pan2	0.726350528	20.19243986	0.126933483	0.03348717
103136	Pwp1	0.550896681	25.33333333	0.060881522	0.01674811
103140	Gstt3	0.064234114	23.17198229	0.603920412	0.137572826
103142	Rdh9	0.045721679	25.90329876	0.831944013	0.141376097
103149	Upb1	0.18835653	24.72628726	0.162289876	0.021763711
103161	Apof	0.617350446	20.15726496	0.440002996	0.046745351
103172	Chchd10	0.482583547	20.26388889	0.248876455	0.034018133
103199	Fig4	0.074014387	22.05581492	0.069188999	0.018965194
103213	Traf3ip2	0.494190197	24.74235152	0.403856741	0.267300047
103220	Ttc41	0.746065773	24.87052342	0.236176716	0.211952828
103236	Csnk1g2	0.108683036	20.22372343	0.225439846	0.043368743
103266	Tmem263	0.26880262	20.26388889	0.25737661	0.073289398
103268	Cep57l1	0.333325621	20.22797927	0.319459065	0.219224821
103284	Zc3h10	0.761901777	21.33333333	0.167689348	0.068474262
103406	Zfr2	0.292428343	24.15726496	0.127373713	0.055211125
103425	Ncln	0.922443634	21.33333333	0.072634325	0.013876675
103466	Nt5dc3	0.052370095	20.30017452	0.452333758	0.119985884
103468	Nup107	0.340979871	23.01525054	0.190399927	0.082482565
103511	Calhm5	0.402800819	20.0201005	0.538999431	0.538999431
103534	Mgat4b	0.275083067	20.30017452	0.309310063	0.101720576
103537	Mbtd1	0.462169296	23.6209332	0.1729689	0.050748829
103551	Epop	0.00939995	22.12283757	0.677009911	0.677009911
103554	Psme4	0.270861436	20.0201005	0.151794592	0.021671269
103573	Xpo1	0.986120061	25.33333333	0.06698855	0.013787414
103583	Fbxw11	0.027809896	20.38403196	0.160053031	0.03154856
103655	Sec14l4	0.270249168	22.14797927	0.173529813	0.023674344
103677	Smg6	0.105841719	20.0201005	0.279445648	0.061208953
103694	Tmed4	0.545775901	23.04056437	0.048181964	0.008940893
103710	Slc35e4	0.033050616	21.33333333	0.476033518	0.476033518
103711	Pnpo	0.416805463	21.68398251	0.218942214	0.03078632
103724	Tbc1d10a	0.048199048	21.33333333	0.740254322	0.268307203
103733	Tubg1	0.921862664	24	0.064633393	0.017422236
103737	Pex12	0.980932391	24	0.033701814	0.01283478
103742	Mien1	0.221041011	21.33333333	0.317430843	0.071424662
103743	Tmem98	0.403892355	21.33333333	0.362195048	0.211615883
103765	Tmem17	0.148050962	21.87024609	0.561979488	0.561979488
103768	Tubg2	0.973588023	24	0.306955498	0.118787504
103784	Wdr92	0.7582338	25.02504817	0.026521994	0.00698393
103806	Maml1	0.317762106	20.26388889	0.279929053	0.074547049
103836	Zfp692	0.023120212	24.87052342	0.366460929	0.274605818
103841	Cuedc1	0.062866537	20.15726496	0.147294782	0.147294782
103844	Inca1	0.122859967	21.33333333	0.599934131	0.225841564
103850	Nt5m	0.378250658	25.33738836	0.164958593	0.064248935
103889	Hoxb2	0.562461721	20.56521739	0.506801716	0.463823731
103963	Rpn1	0.572799266	22.14760706	0.289049339	0.038032888
103967	Dnm3	0.950177195	21.33333333	0.15236865	0.15236865
103988	Gck	0.989921797	21.33333333	0.220182777	0.030361779
104001	Rtn1	0.460704734	21.87024609	0.422705736	0.186185269
104009	Qsox1	0.368513805	20.33684211	0.472104556	0.055026151
104015	Synj1	0.146027169	21.56131261	0.146526676	0.041523092
104027	Synpo	0.935290528	21.33333333	0.144294102	0.110540254
104082	Wdr7	0.902959527	21.33333333	0.051050898	0.009475619
104086	Cyp27a1	0.644676183	22.82393162	0.140584543	0.016132059
104099	Itga9	0.117239927	20.05387205	0.202964225	0.045419933
104110	Adcy4	0.348721904	20.05387205	0.217361971	0.101505441
104111	Adcy3	0.923329607	21.89380914	0.193791005	0.193791005
104112	Acly	0.711297124	21.33333333	0.315042167	0.038333152
104130	Ndufb11	0.052243649	21.5257732	0.247993458	0.038072347
104156	Etv5	0.047842753	24.41134752	0.260640803	0.115659859
104158	Ces1d	0.127905364	24.26388889	0.967965033	0.109528191
104174	Gldc	0.788596512	25.33333333	0.3437295	0.050631906
104175	Sbk1	0.104881275	21.33333333	0.913922759	0.240248055
104184	Blmh	0.120032499	20.33684211	0.227065301	0.043399894
104215	Rhoq	0.013476695	21.06807546	0.141149778	0.041765762
104248	Cabin1	0.461647416	21.33333333	0.306862086	0.077890667
104252	Cdc42ep2	0.862224949	20.37389771	0.226022165	0.11922465
104263	Kdm3a	0.868152353	22.57298985	0.068567862	0.017152933
104271	Tex15	0.296798869	21.80487741	1.270798012	0.292796232
104303	Arl1	0.933712399	21.33333333	0.079687546	0.01478137
104318	Csnk1d	0.506837565	21.33333333	0.14079818	0.025215977
104346	Gas8	0.002176137	21.46805773	0.368649522	0.355971346
104348	Zfp120	0.958897365	24	0.01100064	0.003622974
104349	Zfp119a	0.485969319	21.33333333	0.227226959	0.114684264
104362	Meig1	0.106595941	20.19243986	1.562120887	0.70966644
104394	E2f4	0.744111761	21.33333333	0.290738439	0.100329297
104401	Pcnx3	0.75672693	21.33333333	0.172914591	0.037668825
104416	Bap1	0.169535833	21.33333333	0.232882026	0.049484862
104418	Dgkz	0.728395021	20.93714286	0.100318433	0.023780656
104444	Rexo2	0.361023995	25.01758119	0.18829256	0.039100525
104445	Cdc42ep1	0.007913662	20.08798646	0.38286911	0.10225881
104457	0610010K14Rik	0.005773137	21.57923073	0.335313612	0.198462145
104458	Rars	0.140525721	22.32660586	0.139308959	0.030472398
104479	Ccdc117	0.038232246	22.86005089	0.394148413	0.085177786
104570	Ppp4r3b	0.985650787	21.33333333	0.081091327	0.014051984
104601	Mycbpap	0.012373261	20.37389771	0.898952695	0.289545625
104625	Cnot6	0.603716051	21.33333333	0.28443135	0.070186172
104662	Tsr1	0.422862964	21.9401005	0.143811368	0.025640703
104681	Slc16a6	0.044999171	25.69218431	0.524027253	0.16611135
104709	Pik3r6	0.97840652	24	0.014775671	0.014775671
104718	Ttc7b	0.242876115	20.08798646	0.407103677	0.111607549
104721	Ddx1	0.046077165	20.0201005	0.292136081	0.052011425
104725	Sptssa	0.653343901	21.4213198	0.137626243	0.028336066
104732	Tedc1	0.803726986	24	0.095667786	0.056161766
104759	Pld4	0.907967401	21.33333333	0.238878235	0.085544531
104771	Jkamp	0.597694606	24.0201005	0.05520166	0.014637365
104776	Aldh6a1	0.247943778	21.77619575	0.250011838	0.030216755
104799	Vipas39	0.158705065	21.33333333	0.145980729	0.043906163
104806	Fancm	0.996454171	21.33333333	0.079335553	0.025836862
104816	Aspg	0.040427283	21.33333333	0.285984473	0.043335251
104831	Ptpn23	0.94442599	21.33333333	0.082774547	0.0284181
104836	Cbll1	0.000376299	21.356974	0.256400502	0.123438916
104859	Tecpr2	0.793529787	23.25333333	0.133404667	0.032534628
104871	Spata7	0.01208687	20.05387205	0.559860884	0.559860884
104884	Tdp1	0.996965904	21.33333333	0.10567462	0.10567462
104886	Rab15	0.145668048	20.05387205	1.444443754	0.458423204
104910	Slc25a47	0.836686587	21.41719078	0.541231285	0.068079652
104923	Adi1	0.181456738	20.08798646	0.505118459	0.088875155
104943	Fam110c	0.971612519	21.33333333	0.552216569	0.552216569
105000	Dnal1	0.998602247	21.33333333	0.08111575	0.08111575
105005	Lratd1	0.040909318	20.0201005	0.794243738	0.659856711
105014	Rdh14	0.849563365	25.33333333	0.011786475	0.002880139
105083	Pelo	0.041222181	21.33333333	0.281802621	0.078395729
105148	Iars	0.997678645	21.38720539	0.034735116	0.006742448
105171	Arrdc3	0.132150736	23.20357942	1.864120751	0.275740387
105193	Nhlrc1	0.972845849	24	0.208104926	0.208104926
105203	Tasor2	0.992070045	24	0.047885734	0.009999963
105239	Rnf44	0.357048851	21.38720539	0.283463681	0.077080059
105245	Txndc5	0.834255189	21.33333333	0.213213634	0.028070435
105246	Brd9	0.074475799	21.57445573	0.290925868	0.112515614
105278	Cdk20	0.72058532	20.33684211	0.50120367	0.23109943
105298	Epdr1	0.388487489	20.15726496	0.488898267	0.488898267
105348	Golm1	0.56787551	20.0201005	0.46465251	0.184946252
105349	Akr1c18	0.998197495	24	0.164395013	0.058494534
105351	AW209491	0.724067259	21.33333333	0.088984438	0.024056735
105352	Dusp22	0.431554346	21.33333333	0.107602908	0.038111336
105355	Slc17a3	0.587272821	24.19338422	0.294352684	0.053217672
105372	Utp15	0.951559117	21.33333333	0.122417453	0.037863713
105377	Slf1	0.994211785	24.05387205	0.077592187	0.041471457
105387	Akr1c14	0.228143674	20.08798646	0.669300153	0.077821732
105428	Fam149b	0.941654262	21.38720539	0.080715628	0.022427915
105439	Slain1	0.797957403	24	0.109572473	0.044837496
105440	Kctd9	0.571229129	23.20357942	0.145804511	0.049080424
105445	Dock9	0.196021459	20.08798646	0.295702972	0.071754363
105446	Gmpr2	0.061250573	22.76510543	0.251216766	0.084182024
105450	Mmrn2	0.887177662	22.47266869	0.034196753	0.007740452
105501	Abhd4	0.871203792	21.33333333	0.076687592	0.016611653
105504	Exoc5	0.934167112	23.64750958	0.01279371	0.002723636
105513	Chmp7	0.798208615	22.66666667	0.298526382	0.056892145
105522	Ankrd28	0.009283329	21.1469797	0.33720213	0.068039826
105559	Mbnl2	0.473161812	21.33333333	0.238808402	0.042058385
105638	Dph3	0.554411659	21.33333333	0.360212195	0.09321048
105651	Ppp1r3e	0.008597998	20.78950424	0.878874145	0.679369663
105663	Thtpa	0.017600604	24.07017544	0.26280265	0.055331782
105670	Rcbtb2	0.238746892	23.86055634	0.160822848	0.036037169
105675	Ppif	0.115459066	20.33684211	0.432106559	0.105648518
105689	Mycbp2	0.43008218	21.33333333	0.192701208	0.032249606
105722	Ano6	0.64219215	21.33333333	0.326294008	0.086047214
105727	Slc38a1	0.846289896	20.12244898	0.258076457	0.192631834
105732	Fam83h	0.801037332	24.83858729	0.171600503	0.043151688
105734	Tigd5	0.17445497	20.22797927	0.346323069	0.182548837
105782	Scrib	0.473447901	20.08798646	0.331240263	0.086918638
105785	Kdelr3	0.02100747	20.19243986	0.957513942	0.899153532
105787	Prkaa1	0.511386032	25.17378917	0.081042508	0.02073933
105827	Amigo2	0.492115986	25.62490938	0.23162358	0.105029616
105835	Sgsm3	0.337485647	25.3990287	0.201687062	0.074080151
105837	Mtbp	0.0337581	20.72248159	0.257436774	0.257436774
105841	Dennd3	0.600304425	21.33333333	0.411735546	0.181588019
105844	Card10	0.242438928	20.69417771	0.447380639	0.255257069
105847	Lmf2	0.866835607	21.33333333	0.133445114	0.043348736
105853	Mal2	0.649583207	25.17378917	0.297918714	0.051538061
105855	Nckap1l	0.551202656	20.30017452	0.34436363	0.09791398
105859	Csdc2	0.235850746	20.26388889	0.609626757	0.274620672
105886298	Cmc4	0.213144032	20.08798646	0.196021451	0.15150678
105887	Ugt3a1	0.771940061	20.72592593	0.256853639	0.043466335
105892	9030619P08Rik	0.703219465	21.33333333	1.101339997	1.101339997
105988	Espl1	0.550688442	23.11811024	0.352490445	0.33862417
106014	Tafa5	0.271216823	24.43914818	0.346955957	0.346955957
106021	Topors	0.950164897	24	0.038098731	0.007015782
106025	Sharpin	0.036208859	23.01525054	0.144534102	0.035489218
106039	Gga1	0.634772201	21.33333333	0.114424529	0.036165731
106042	Prickle1	0.449070341	21.33333333	0.434910639	0.18746525
106052	Fbxo4	0.123084501	21.33333333	0.442434911	0.130336711
106064	AW549877	0.481060331	21.33333333	0.160772163	0.03385297
106068	Slc45a4	0.61510875	21.33333333	0.265326076	0.088531422
106073	Mfsd5	0.509360691	22.75694261	0.191540176	0.055078223
106143	Cggbp1	0.706708452	21.33333333	0.146706474	0.027138132
106200	Txndc11	0.812603151	21.33333333	0.218800289	0.049293061
106205	Zc3h7a	0.8079742	21.89034659	0.098679389	0.019787148
106248	Qtrt2	0.272040394	20.59490662	0.402586681	0.189383604
106298	Rrn3	0.904023248	20.52612613	0.075484064	0.015890427
106326	Osbpl11	0.685176208	23.20357942	0.156022149	0.032832834
106338	Nsun3	0.826884154	25.17378917	0.145380059	0.084836411
106344	Rfc4	0.609402657	25.20187113	0.093811032	0.093811032
106347	Ildr1	0.07093922	21.41719078	1.566134337	0.664069424
106369	Ypel1	0.164831151	20.08798646	0.236484785	0.236484785
106389	Eaf2	0.999031949	21.33333333	0.12282841	0.080576573
106393	Srl	0.004468995	23.14818962	0.475672224	0.475672224
106407	Slc51a	0.884987899	21.33333333	0.486041065	0.202775962
106489	Sft2d1	0.225467692	21.33333333	0.255792481	0.060073467
106504	Stk38	0.161076637	20.15726496	0.185779195	0.036626146
106512	Gpsm3	0.577235569	21.33333333	0.329561991	0.329561991
106522	Pkdcc	0.979229107	22.73684211	0.101176928	0.023061401
106529	Tecr	0.989879287	21.33333333	0.146750719	0.025527802
106557	Ldhal6b	0.871561154	21.33333333	0.336624627	0.294601174
106564	Ppcs	0.985671229	25.33333333	0.016342384	0.00398532
106572	Rab31	0.562020764	20.60473588	0.227423847	0.071345635
106581	Fam234a	0.504723215	21.33333333	0.167223636	0.034172389
106582	Nrm	0.802231842	24	0.244419386	0.244419386
106583	Scaf8	0.037591313	21.33333333	0.236551033	0.052467501
106585	Ankrd12	0.001989039	24.45144357	0.676066686	0.201305897
106618	Wdr90	0.198949681	22.73973293	0.240810428	0.158377215
106628	Trip10	0.978695268	20.98084291	0.06839955	0.028690319
106633	Ift140	0.967746341	21.33333333	0.098483476	0.031061636
106639	Vmac	0.574750656	20.33684211	0.069209524	0.02428704
106648	Cyp4f15	0.305162366	22.68978328	0.446638215	0.070668124
106672	AI413582	0.311888018	20.08798646	0.67370519	0.67370519
106707	Rpusd1	0.997333368	24	0.047510426	0.047510426
106757	Catsperd	0.768890018	21.33333333	0.397553637	0.397553637
106759	Ticam1	0.552729358	21.33333333	0.5109518	0.164717149
106763	Ttbk1	0.773890066	24.88658767	0.273192597	0.250540349
106766	Stap2	0.817984375	20.0201005	0.602849941	0.136403222
106794	Dhx57	0.866215867	25.33333333	0.096419567	0.02620074
106795	Tcf19	0.954836236	25.33333333	0.017874621	0.015052488
106821	Oard1	0.822011495	21.33333333	0.253252434	0.071337444
106840	Unc119b	0.666617349	21.77483444	0.162986882	0.032036602
106861	Abhd3	0.569573992	24.07017544	0.117927771	0.021435409
106869	Tnfaip8	0.863311858	21.33333333	0.436728726	0.271221099
106877	Afap1l1	0.900101395	20.97176274	0.09105705	0.042046147
106878	Smim3	0.334357999	21.50318471	0.607749397	0.607749397
106894	Hmgxb3	0.064951555	20.17184391	0.281388147	0.07177763
106931	Kctd1	0.996872001	21.33333333	0.250869467	0.250869467
106947	Slc39a3	0.089408174	21.5257732	0.45684548	0.147483773
106952	Arap3	0.994786629	21.33333333	0.046265352	0.014378622
106957	Slc39a6	0.973445042	20.33684211	0.126382194	0.081108257
107022	Gramd3	0.734506595	21.58058961	0.167977551	0.034991385
107029	Me2	0.908952762	21.33333333	0.295969207	0.155350888
107035	Fbxo38	0.739797388	24	0.045032358	0.009176471
107045	Lars	0.259072577	20.08798646	0.31968854	0.059941414
107047	Psmg2	0.188852805	20.12244898	0.212687169	0.075932948
107065	Lrrtm2	0.694712836	21.33333333	0.423045023	0.322849601
107071	Wdr74	0.004678352	24.72628726	0.164503308	0.047434966
107094	Rrp12	0.667149272	23.53719008	0.142494897	0.04140892
107141	Cyp2c50	0.099346258	22.11349265	0.560735937	0.063212241
107146	Glyat	0.323902572	24.66543534	0.161876568	0.021876308
107173	Gpr137	0.053127938	24.87052342	0.177751598	0.065018812
107182	Btaf1	0.727782181	25.33333333	0.014921251	0.002789406
107197	Uqcc3	0.492185665	21.33333333	0.207715604	0.052320885
107221	Ffar4	0.881250193	21.33333333	0.597022257	0.237961176
107227	Macrod1	0.172724277	20.0201005	0.552294071	0.240076301
107239	Carns1	0.530459713	21.33333333	0.432061697	0.432061697
107242	AI837181	0.070408306	22.22017452	0.204695003	0.072312302
107250	Kazald1	0.077886081	22.5550886	0.44998394	0.44998394
107260	Otub1	0.772573208	23.40229885	0.124713114	0.026599467
107271	Yars	0.001485315	20.78950424	0.225633522	0.047871632
107272	Psat1	0.496077219	20.12244898	0.659015541	0.659015541
107305	Vps37c	0.964029993	21.33333333	0.129552875	0.048856654
107321	Lpxn	0.984582931	24	0.116389785	0.116389785
107328	Trpt1	0.469002501	21.33333333	0.198503021	0.167689715
107338	Gbf1	0.999657531	24	0.043366366	0.007469122
107351	Kank1	0.993024197	24	0.010630432	0.001771358
107358	Tm9sf3	0.487435612	25.57765766	0.062580029	0.008318724
107368	Pdzd8	0.386869063	20.15726496	0.272731219	0.04899605
107371	Exoc6	0.852908409	21.33333333	0.168624264	0.040352066
107373	Fam111a	0.812765931	21.33333333	0.16864807	0.07121686
107375	Slc25a45	0.378027985	20.76722533	0.422224762	0.101355666
107392	Brms1	0.585215368	21.33333333	0.169726325	0.062828112
107435	Hat1	0.951152701	21.77483444	0.053514988	0.0215855
107448	Unc5a	0.962130459	21.33333333	0.27817597	0.27817597
107449	Unc5b	0.454719654	23.40229885	0.29479641	0.128302422
107476	Acaca	0.044147857	21.10902793	0.326354816	0.043301591
107477	Guca1b	0.989885466	21.33333333	0.259206549	0.084428817
107503	Atf5	0.008030795	24.32041344	0.627100766	0.110929861
107508	Eprs	0.783089643	21.33333333	0.171382235	0.022825306
107513	Ssr1	0.771428868	20.0201005	0.340570977	0.047843534
107515	Lgr4	0.122724849	20.08798646	0.138398216	0.022108019
107526	Gimap4	0.589327753	20.47103286	0.098750432	0.032916997
107527	Il1rl2	0.96754357	22.61728395	0.191035224	0.11134092
107528	Magee1	0.433892851	22.66666667	0.41064007	0.274471976
107566	Arl2bp	0.084708911	23.49200794	0.503818548	0.205206486
107568	Wwp1	0.002753132	22.58384169	0.289085325	0.045514351
107569	Nt5c3	0.753718681	21.65533841	0.277308895	0.079356136
107581	Col16a1	0.507580899	21.33333333	0.213015271	0.117161573
107589	Mylk	0.421414056	21.33333333	0.357332972	0.056704706
107605	Rdh1	0.499826962	21.4213198	0.936502298	0.874414118
107607	Nod1	0.837433882	25.33333333	0.00607475	0.001556357
107650	Pi4kb	0.193302882	21.33333333	0.15858592	0.029661923
107652	Uap1	0.817204346	24	0.039527423	0.007865039
107684	Coro2a	0.035926447	21.33333333	0.107292974	0.107292974
107686	Snrpd2	0.326462053	20.0201005	0.252623049	0.055762406
107701	Sf3b4	0.858212251	21.33333333	0.067275901	0.030012366
107702	Rnh1	0.468503977	21.75469683	0.163950961	0.026480577
107723	Slc12a6	0.049475498	21.10902793	0.222722838	0.05344572
107732	Mrpl10	0.356158274	24.72628726	0.038810774	0.007810757
107733	Mrpl41	0.00817886	23.196893	0.122295257	0.031007619
107734	Mrpl30	0.154833963	25.37256763	0.139472231	0.029699782
107746	Rapgef1	0.057570952	20.30017452	0.329627643	0.060417273
107747	Aldh1l1	0.045381732	21.33333333	0.175365061	0.017293246
107753	Lgals2	0.992499927	24	0.040724416	0.022816292
107765	Ankrd1	0.050428	21.50318471	0.894310294	0.452376092
107766	Haao	0.595086364	22.75465313	0.070905725	0.008802146
107767	Scamp1	0.837122239	23.68627451	0.166329295	0.030922622
107769	Tm6sf1	0.773048574	20.12244898	0.25993134	0.195154678
107770	Tm6sf2	0.893337741	21.33333333	0.561143597	0.151482584
107771	Bmyc	0.935471625	21.33333333	0.13803822	0.13803822
107817	Jmjd6	0.112428193	20.0201005	0.196866707	0.053978557
107823	Nsd2	0.980276942	25.33333333	0.018618739	0.004664013
107829	Thoc5	0.089334473	21.79493494	0.213461552	0.05512161
107831	Adgrb1	0.428724495	20.64468864	1.034650587	0.270978295
107868	Usp9y	0.859053407	22.38709677	1.408326579	0.313431035
107869	Cth	0.530067964	24.11382114	0.12926984	0.016792045
107885	Mthfs	0.596314609	20.05387205	0.100086277	0.048020264
107895	Mgat5	0.531776954	21.33333333	0.544850923	0.1689814
107932	Chd4	0.998159591	25.33333333	0.015830998	0.002363608
107934	Celsr3	0.090382735	21.41719078	0.591622439	0.315380982
107939	Pom121	0.137772776	20.05387205	0.49628864	0.179094928
107951	Cdk9	0.981732536	22.96684119	0.033074528	0.008946611
107970	H1f6	0.910789809	21.33333333	0.581503187	0.197737198
107971	Frs3	0.647628109	22.78911565	0.18492874	0.18492874
107975	Pacs1	0.881021073	24.72592593	0.087388135	0.079629323
107976	Babam2	0.895266553	20.22797927	0.05481494	0.016485233
107986	Ddb2	0.225812808	23.72182254	0.154434818	0.051093575
107995	Cdc20	0.905840876	22.31417625	0.525315866	0.525315866
107999	Gtpbp6	0.161222851	21.33333333	0.291548508	0.093783094
108000	Cenpf	0.995436343	20.0201005	0.07994296	0.07994296
108011	Ap4e1	0.28766746	23.35605285	0.082329704	0.024336348
108012	Ap1s2	0.206304955	20.12244898	0.544965282	0.544965282
108013	Celf4	0.870608481	21.33333333	0.561530976	0.366176814
108014	Srsf9	0.9672398	21.16078431	0.01886937	0.006767616
108015	Chrnb4	0.37158923	22.68676717	1.066411556	0.248034129
108030	Lin7a	0.969984488	25.33333333	0.094243878	0.018828121
108037	Shmt2	0.456995625	20.08798646	0.361550119	0.059649586
108052	Slc14a1	0.853248214	25.33333333	0.419802583	0.224541177
108058	Camk2d	0.67797464	21.33333333	0.1700682	0.062480397
108062	Cstf2	0.066261934	21.79493494	0.076489802	0.019457602
108067	Eif2b3	0.449235225	20.44919786	0.109611312	0.038132492
108068	Grm2	0.56273331	20.22797927	1.117939139	0.265593377
108075	Ltbp4	0.670876805	21.33333333	0.175147394	0.036507089
108077	Skiv2l	0.867132147	21.33333333	0.086241684	0.015577684
108079	Prkaa2	0.236400203	20.22797927	0.459193167	0.069634895
108083	Pip4k2b	0.999148266	21.33333333	0.042950493	0.010240891
108086	Rnf216	0.071843789	20.33684211	0.15837165	0.040786512
108089	Rnf144a	0.042466548	24.17026443	0.456490615	0.226956309
108097	Prkab2	0.814940505	22.50121655	0.062015335	0.056312154
108098	Med21	0.170527724	21.33333333	0.317594416	0.102815901
108099	Prkag2	0.471353552	21.33333333	0.318205239	0.112474146
108100	Baiap2	0.992534918	25.33333333	0.300050898	0.073916196
108101	Fermt3	0.676361961	20.22797927	0.275681163	0.11719943
108105	B3gnt5	0.016458561	24.60273092	0.755684612	0.414957047
108112	Eif4ebp3	0.003271841	20.27816502	1.497833025	0.372010852
108114	Slc22a7	0.322105892	24.8401084	0.299142047	0.068349716
108115	Slco4a1	0.635523128	22.92473118	0.414573618	0.202946079
108116	Slco3a1	0.507450471	21.33333333	0.278496405	0.169424069
108121	U2af1	0.251033899	24.72628726	0.202809326	0.046409709
108123	Napg	0.311759421	20.76722533	0.101542018	0.025298479
108124	Napa	0.891147755	21.06976744	0.018892067	0.00371849
108138	Xrcc4	0.269189059	20.08798646	0.360824599	0.164033765
108143	Taf9	0.213299693	20.08798646	0.211598321	0.050495543
108147	Atic	0.397318115	25.33333333	0.095569788	0.020784655
108148	Galnt2	0.901845785	23.68627451	0.119044232	0.023553436
108150	Galnt7	0.925691529	23.00350877	0.007536259	0.00361078
108151	Sema3d	0.185798877	20.12244898	0.050798392	0.027201894
108153	Adamts7	0.535049499	21.33333333	0.717888542	0.365128606
108154	Adamts6	0.710236567	22.72898876	0.452509801	0.452509801
108155	Ogt	0.537928472	21.33333333	0.185234393	0.032753061
108156	Mthfd1	0.707901539	22.93055556	0.127587934	0.01716885
108159	Ubxn8	0.976747306	24.87052342	0.001415601	0.000325151
108160	Fam50a	0.752365259	21.33333333	0.29572148	0.098314072
108161	Fam50b	0.302557786	20.45050438	0.969293742	0.491646705
108645	Mat2b	0.939752006	24	0.020648734	0.00460279
108652	Slc35b3	0.397172823	21.33333333	0.33211536	0.105659552
108654	Fam210a	0.828533006	21.06976744	0.199276818	0.029449446
108655	Foxp1	0.204422845	21.33333333	0.198927245	0.048943125
108657	Rnpepl1	0.274601232	20.08798646	0.479285327	0.103061357
108660	Rnf187	0.940916552	21.33333333	0.045771608	0.007357363
108664	Atp6v1h	0.547964867	22.84526323	0.071472276	0.014105787
108670	Epsti1	0.26393666	20.08798646	0.411989001	0.250048228
108671	Dnajc9	0.035579549	23.83454988	0.23988594	0.104247138
108672	Zdhhc15	0.502234598	20.05387205	0.749625825	0.286066072
108673	Ccdc86	0.017283113	22.29906031	0.283320778	0.124936067
108679	Cops8	0.12150664	24.72628726	0.076478603	0.018892419
108682	Gpt2	0.051693658	20.30017452	0.574955163	0.067887638
108686	Ccdc88a	0.59942396	21.33333333	0.322679116	0.185505081
108687	Edem2	0.608577083	24.10821544	0.129684746	0.023886911
108689	Stn1	0.017093297	23.28725462	0.310379414	0.251771523
108699	Chn1	0.413287161	25.01960784	0.97076232	0.359112164
108705	Pttg1ip	0.052935706	20.0201005	0.153635171	0.021076193
108707	Fam207a	0.8125891	21.33333333	0.080063348	0.018009394
108723	Card11	0.774825587	22.50121655	0.431389957	0.431389957
108735	Sft2d2	0.3436939	20.12244898	0.226881829	0.036937418
108737	Oxsr1	0.91052697	24	0.073912939	0.015508389
108755	Lyrm2	0.475689482	20.43657034	0.167043844	0.055593651
108760	Galnt16	0.819807458	21.33333333	1.138388492	0.347098222
108767	Pnrc1	0.090296172	22.47266869	0.630621938	0.127230529
108797	Mex3b	0.52604859	21.33333333	0.289757823	0.289757823
108800	Ston2	0.963986482	21.33333333	0.340527116	0.087932378
108811	Ccdc122	0.896333092	23.15412186	0.134584952	0.068979486
108812	Flacc1	0.397175888	21.45578231	0.520633612	0.200968437
108829	Jmjd1c	0.468555116	21.33333333	0.176552751	0.029065296
108837	Ibtk	0.100627337	20.22797927	0.168435741	0.027125177
108841	Rdh13	0.222237383	21.65784832	0.279701814	0.080057285
108853	Mtrf1l	0.901227546	21.33333333	0.126733652	0.059390257
108857	Ankhd1	0.047774656	20.0201005	0.141452842	0.024799498
108888	Atad3a	0.600119424	20.26388889	0.321588636	0.065084251
108897	Aif1l	0.847403163	21.33333333	0.336578382	0.182096764
108899	2700081O15Rik	0.729473411	21.59722222	0.244498082	0.130615304
108900	Fam72a	0.694501229	24.58666667	0.358669405	0.358669405
108902	B4gat1	0.139784028	24.30017452	0.131837631	0.033309021
108903	Tbcd	0.18177088	21.58058961	0.164653559	0.034952232
108907	Nusap1	0.809204756	21.33333333	0.323162141	0.323162141
108909	Aida	0.335724887	24.32041344	0.143815997	0.050316413
108911	Rcc2	0.638142503	21.33333333	0.286709371	0.070772307
108912	Cdca2	0.729400926	25.33333333	0.177340307	0.177340307
108927	Lhfp	0.045607583	20.05387205	0.19539942	0.05696591
108934	Smim13	0.367672496	20.5811989	0.164548315	0.037701412
108937	Rnf169	0.028746453	20.36868438	0.398016378	0.067430572
108943	Trmt10a	0.626063019	23.25333333	0.216564137	0.116151901
108946	Zzz3	0.223343602	23.36715447	0.154793096	0.028587348
108954	Ppp1r15b	0.11014865	20.05387205	0.353764702	0.050226519
108956	Apol7c	0.631641253	22.68676717	0.207281743	0.138958434
108958	Miga2	0.540657617	21.33333333	0.350353678	0.06356259
108960	Irak2	0.998759183	24	0.042312221	0.009949301
108961	E2f8	0.592030154	21.33333333	1.11324228	0.307533286
108989	Tpr	0.660408399	24.45144357	0.030772165	0.004870638
108995	Tbc1d10c	0.8272167	24	0.202543538	0.202543538
109006	Ciapin1	0.992515048	21.33333333	0.071348182	0.016756915
109019	Nabp1	0.31687119	21.33333333	0.293718074	0.082319932
109032	Sp110	0.026486919	22.26140538	0.415849605	0.415849605
109042	Cavin3	0.005165002	21.04626815	0.833236873	0.833236873
109050	Inka2	0.060611548	20.15726496	0.485616174	0.485616174
109054	Pfdn4	0.964712457	25.33333333	0.033263715	0.024901373
109065	Dnaaf2	0.974671958	22.78911565	0.02969419	0.012769252
109075	Exosc4	0.221478438	25.45777778	0.230560225	0.054423153
109077	Ints5	0.954471016	21.33333333	0.032622514	0.008966471
109079	Sephs1	0.39979412	20.05387205	0.115677408	0.024388856
109082	Fbxw17	0.731440797	21.33333333	0.338366485	0.338366485
109093	Rars2	0.556314323	25.33333333	0.068634828	0.024817443
109095	Rbm15b	0.523468588	21.33333333	0.265744176	0.073908566
109108	Slc30a9	0.416026335	21.33333333	0.25075043	0.044465429
109113	Uhrf2	0.8433635	24.58666667	0.260507768	0.054121835
109115	Supt3	0.51314772	22.63418291	0.179920051	0.179920051
109129	Mmadhc	0.882083088	21.33333333	0.17328665	0.036686657
109135	Plekha5	0.89701376	21.33333333	0.189600992	0.04534802
109136	Mmaa	0.673853407	23.25333333	0.135950287	0.034932498
109145	Gins4	0.743884666	22.68676717	0.266782029	0.077021005
109151	Chd9	0.151761672	20.19243986	0.401589702	0.072550995
109154	Mlec	0.609712446	20.91081046	0.3048951	0.040572986
109161	Ube2q2	0.51835377	20.12244898	0.243949097	0.056527071
109168	Atl3	0.037615566	20.85926134	0.159863845	0.023211369
109169	Igip	0.893693452	20.80898876	0.10503172	0.04954059
109181	Trip11	0.84058819	21.33333333	0.149461669	0.026323859
109205	Sobp	0.923977038	24.0201005	0.090020236	0.034362731
109212	Pimreg	0.853742254	21.33333333	0.609791335	0.236670457
109218	Tmem139	0.014663373	22.88117284	1.490640136	0.441296088
109222	Rarres1	0.290152661	20.22797927	0.40402561	0.070126898
109225	Ms4a7	0.049653845	20.0201005	0.72151674	0.517362354
109229	Fam118b	0.973969451	21.33333333	0.098157021	0.045765059
109232	Sccpdh	0.669074971	20.41134752	0.27273034	0.27273034
109241	Mbd5	0.008466324	20.27816502	0.260682465	0.087674237
109242	Kif24	0.99956642	22.66666667	0.074758551	0.06232219
109245	Lrrc39	0.709471617	24.12244898	0.367909018	0.245012425
109246	Tspan9	0.040932153	20.36868438	0.284857279	0.053430417
109254	Adtrp	0.871833349	21.33333333	0.121876913	0.019640018
109263	Rlf	0.932751602	24	0.227426093	0.044834789
109264	Me3	0.772041016	21.33333333	0.721285416	0.255068542
109267	Ssc4d	0.001868024	24.45144357	0.422113337	0.385133198
109270	Prr5	0.45143899	20.29230036	0.19020258	0.19020258
109275	Actr5	0.940598365	20.05387205	0.036666381	0.012700566
109284	R3hdm4	0.607293162	23.01525054	0.17430354	0.046651377
109294	Prex2	0.009311045	22.33285441	0.285161711	0.085462113
109299	Tmem250-ps	0.977915566	23.04056437	0.00996744	0.001815008
109305	Orai1	0.557264302	21.33333333	0.160755408	0.050920413
109323	C1qtnf7	0.053896772	23.50582751	0.439403467	0.439403467
109331	Rnf20	0.517021508	25.33333333	0.052494603	0.010925354
109332	Cdcp1	0.794462044	20.55701325	0.64005171	0.265125059
109333	Pkn2	0.812917778	20.26388889	0.061590681	0.011302014
109342	Slc5a10	0.362627509	20.12244898	0.361566801	0.204431923
109346	Ankrd39	0.206580872	23.49122807	0.340549737	0.21984048
109349	Fam163b	0.192691691	24.05387205	0.688807901	0.197777575
109359	Abraxas2	0.001785498	24.23417625	0.119805497	0.025183116
109552	Sri	0.177446934	21.33333333	0.237955077	0.056336137
109575	Tbx10	0.565344479	22.3964627	0.835824538	0.22881125
109620	Dsp	0.386363312	20.0201005	0.223235566	0.033683587
109624	Cald1	0.88852513	23.84045584	0.129626888	0.018216404
109652	Acy1	0.001778333	24.58666667	0.430667203	0.103303549
109658	Txlna	0.9572551	24	0.017084128	0.003173061
109660	Ctrl	0.778560582	24.33096315	0.292088149	0.172841259
109672	Cyb5a	0.005546568	24.72628726	0.382906421	0.042409194
109674	Ampd2	0.97766167	21.33333333	0.084467813	0.02092867
109676	Ank2	0.736293442	21.33333333	0.773955444	0.773955444
109685	Hyal3	0.99989683	20.05387205	0.074445161	0.066704888
109689	Arrb1	0.716131902	24.07017544	0.076119799	0.01623574
109700	Itga1	0.233502966	21.33333333	0.175845799	0.032562197
109711	Actn1	0.030941888	23.17951997	0.274059712	0.062590269
109731	Maob	0.095101714	21.97387205	0.385471966	0.06284299
109754	Cyb5r3	0.738583633	20.64468864	0.243002567	0.031107726
109778	Blvra	0.932312725	20.60473588	0.131094361	0.042223243
109785	Pgm3	0.811404858	21.33333333	0.371360848	0.082575721
109801	Glo1	0.839817206	24.22797927	0.079542942	0.010574147
109815	Selenos	0.070051748	20.30017452	0.439022042	0.081776777
109821	F11	0.924608967	21.33333333	0.090524608	0.015998368
109828	C7	0.970146534	24.19243986	0.009138981	0.008253877
109857	Cbr3	0.993489443	21.33333333	0.359608565	0.359608565
109880	Braf	0.447531153	21.33333333	0.169192355	0.034956358
109889	Mzf1	0.59559941	23.80107897	0.497332683	0.497332683
109900	Asl	0.000215343	25.62845506	0.714488588	0.089077336
109901	Cela1	0.849083508	20.19243986	0.094756965	0.027018749
109905	Rap1a	0.683108967	25.17378917	0.134642199	0.028490268
109910	Zfp91	0.005958513	21.18798371	0.18423429	0.028051383
109929	Zbtb25	0.004240997	23.14818962	0.249036858	0.249036858
109934	Abr	0.903988011	23.92063492	0.038870305	0.01505189
109978	Art4	0.940104339	20.26388889	0.385289597	0.178957752
109979	Art3	0.211308905	21.96825397	0.30454117	0.251287715
110006	Gusb	0.103916939	22.33285441	0.179417713	0.040756214
110012	Tpgs1	0.189860455	21.33333333	0.303801245	0.089719108
110033	Kif22	0.143469805	22.25684211	0.512610786	0.512610786
110052	Dek	0.213055103	20.19243986	0.143437262	0.032434788
110074	Dut	0.923027013	22.66666667	0.10268099	0.045255719
110078	Pygb	0.350931559	20.15726496	0.511829453	0.15060335
110082	Dnah5	0.066987232	20.34774633	0.898336324	0.755223098
110084	Dnah1	0.920145159	23.00350877	0.457961672	0.355056943
110094	Phka2	0.194192897	21.33333333	0.41623752	0.100510475
110095	Pygl	0.946801544	23.35174954	0.125094224	0.014213677
110109	Nop2	0.8737767	21.33333333	0.272302967	0.065095118
110119	Mpi	0.268090841	20.15726496	0.377809043	0.111292766
110135	Fgb	0.450755827	20.37389771	0.825980803	0.06577658
110147	Ehmt2	0.58565438	20.05387205	0.030783767	0.005756935
110157	Raf1	0.946966357	25.25396825	0.130780447	0.020986023
110168	Gpr18	0.752778425	21.33333333	0.354319858	0.354319858
110172	Slc35b1	0.282752058	20.05387205	0.534374821	0.102708969
110173	Manba	0.721391487	21.38720539	0.166573433	0.034387026
110175	Ggct	0.002714371	23.16022541	0.33045118	0.150615563
110196	Fdps	0.525459873	24.7384287	0.557685105	0.071022886
110197	Dgkg	0.015978942	20.37389771	1.082858371	0.421274683
110198	Akr7a5	0.8979809	21.33333333	0.382849112	0.060545298
110208	Pgd	0.830811662	21.33333333	0.163072484	0.039075584
110213	Tmbim6	0.793647103	21.33333333	0.14750455	0.015365537
110253	Triobp	0.594995446	21.77483444	0.22355947	0.06167991
110257	Hba-a2	0.296978932	23.95061728	0.32902147	0.062784053
110265	Msra	0.937311362	22.66666667	0.104040374	0.015800257
110279	Bcr	0.863994576	21.33333333	0.197370521	0.042300305
110310	Krt7	0.617461499	23.53719008	0.549813675	0.549813675
110323	Cox6b1	0.9774533	25.33333333	0.005555436	0.00086613
110326	Tas1r1	0.101762848	25.70230608	0.334113541	0.128111169
110332	Pp2d1	0.672859847	21.33333333	0.274274005	0.274274005
110350	Dync2h1	0.05908368	20.7599314	0.517751368	0.142587942
110351	Rap1gap	0.160488581	21.33333333	0.360465528	0.298149361
110355	Grk2	0.135493406	21.49059829	0.139113144	0.034638532
110379	Sec13	0.740258497	20.33684211	0.301787007	0.053441849
110380	Shroom2	0.805749762	20.22797927	0.140470159	0.028867809
110382	C8b	0.312088029	20.08798646	0.225776691	0.025144208
110385	Pde4c	0.523190324	21.33333333	0.633976848	0.239577155
110391	Qdpr	0.7247058	20.37389771	0.40470404	0.057227712
110417	Pigh	0.028629184	21.11500975	0.574582736	0.256870262
110446	Acat1	0.672416033	20.05387205	0.222036741	0.028209596
110454	Ly6a	0.469975675	20.19243986	0.355244854	0.141128893
110460	Acat2	0.921193659	24	0.215507676	0.036106571
110521	Hivep1	0.870659797	21.87024609	0.179906064	0.042350793
110524	Dgkq	0.374617661	21.68191721	0.128950952	0.029949304
110532	Adarb1	0.032114561	20.22797927	0.496134678	0.111601375
110557	H2-Q6	0.586447034	23.55655311	0.178276562	0.067181979
110558	H2-Q9	0.119377691	22.84396461	0.385813687	0.081608222
110593	Prdm2	0.321139849	23.17951997	0.387788593	0.086026283
110596	Arhgef28	0.949620213	21.33333333	0.132012608	0.071737574
110599566	Eef1akmt4	0.567328666	21.33333333	0.201277494	0.075321138
110599584	Eef1akmt4-ece2	0.162350455	21.33333333	0.248789974	0.130759447
110606	Fntb	0.248735498	25.54952237	0.315744414	0.315744414
110611	Hdlbp	0.523290507	21.33333333	0.245111812	0.028028328
110616	Atxn3	0.984607529	25.33333333	0.039382125	0.018843563
110637	Grik4	0.200625299	21.73578927	0.474914021	0.195202067
110639	Prps2	0.010556682	20.30017452	0.129873627	0.036744073
110651	Rps6ka3	0.150775554	21.33333333	0.238585377	0.120346422
110695	Aldh7a1	0.485656929	20.30017452	0.244545712	0.030984267
110749	Chaf1b	0.656855937	22.88015139	0.362836523	0.362836523
110750	Cse1l	0.052232664	22.92928197	0.07812913	0.016804483
110751	Adam33	0.359527392	25.06225053	0.707890871	0.465670959
110784	Nr3c2	0.712618683	20.54102374	0.149905663	0.035876665
110789	Adgrv1	0.708725012	21.33333333	0.951147092	0.951147092
110794	Cebpe	0.048747979	22.96482138	0.467715701	0.220626098
110796	Tshz1	0.20390449	20.15726496	0.514094136	0.126718644
110809	Srsf1	0.536467408	25.33333333	0.11780483	0.018602822
110816	Pwp2	0.735369652	22.66666667	0.366618872	0.092844786
110821	Pcca	0.402080439	20.33684211	0.303452786	0.05985537
110826	Etfb	0.670009968	21.33333333	0.087456521	0.011762243
110829	Lims1	0.109067068	20.98084291	0.241148913	0.055577703
110842	Etfa	0.512163749	20.22797927	0.296484756	0.047679337
110854	Ptpa	0.990579012	25.33333333	0.054389196	0.011626512
110855	Pde6c	0.353968592	26.01059883	0.472754016	0.257778823
110876	Scn2a	0.965007296	21.33333333	1.014471676	0.300204834
110877	Slc18a1	0.922685299	20.12244898	0.018129399	0.010637234
110880	Scn4a	0.500510015	20.15726496	0.986494304	0.298072736
110891	Slc8a2	0.252881655	22.66666667	0.778881499	0.231852449
110893	Slc8a3	0.243680755	23.32392221	0.818235006	0.379431416
110902	Chrna2	0.805659642	20.22797927	0.386515892	0.173316979
110911	Cds2	0.075315082	21.70723104	0.200265624	0.029794335
110920	Hspa13	0.218615142	20.12244898	0.529815701	0.087944865
110948	Hlcs	0.859679111	24	0.008466314	0.002325024
110954	Rpl10	0.440839019	20.08798646	0.186511636	0.022256858
110958	M1ap	0.959831934	23.58539379	0.403316617	0.126721656
110959	Nudt19	0.000699209	24.85032797	0.287081384	0.055913522
110960	Tars	0.032134921	21.82870649	0.497404271	0.071867851
110962	Mbd6	0.330931052	21.87024609	0.464455301	0.232246661
111173	Erc1	0.401156929	21.33333333	0.315670664	0.056157038
111175	Pecr	0.610098461	22.89464594	0.148192022	0.023731829
111241	Hmga1b	0.215476547	21.33333333	0.550195975	0.218346839
112403	Dxo	0.090990093	25.7167756	0.23800558	0.069258785
112405	Egln1	0.712182585	21.33333333	0.186172392	0.04516357
112406	Egln2	0.745040459	21.33333333	0.219118622	0.039593907
112407	Egln3	0.979056906	21.33333333	0.128974941	0.043703906
112415	Zfp607b	0.636253046	21.33333333	0.523100941	0.419565655
112417	Ugt2b37	0.044600613	20.22797927	0.988654299	0.523681971
112418	1700102P08Rik	0.536718273	24.19338422	0.381088219	0.181628483
112422	Zfp979	0.948707264	23.56060606	0.168401152	0.115351848
11287	Pzp	0.939012318	21.33333333	0.611388732	0.048634636
11302	Aatk	0.788460273	21.33333333	0.273780431	0.128240483
11303	Abca1	0.983974653	25.33333333	0.029931817	0.003401567
11304	Abca4	0.48687948	20.0201005	0.829204022	0.343373355
11305	Abca2	0.875859732	20.4874552	0.160171928	0.031569257
11306	Abcb7	0.071948089	21.90061526	0.111998783	0.019120812
11307	Abcg1	0.928452192	22.82393162	0.007986616	0.002116068
11308	Abi1	0.037665198	20.08798646	0.219455824	0.047002118
11350	Abl1	0.035192128	20.26388889	0.254171859	0.053366517
11352	Abl2	0.740557948	21.44121557	0.042311416	0.010242073
11363	Acadl	0.08379041	20.05387205	0.503007171	0.089309481
11364	Acadm	0.696087436	22.68676717	0.106164634	0.01447434
11370	Acadvl	0.959390766	21.33333333	0.05692185	0.006863305
113868	Acaa1a	0.273865307	20.18995188	0.261307506	0.038171795
11409	Acads	0.383089431	20.37389771	0.278504067	0.043494245
114128	Laptm4b	0.571991473	21.33333333	0.146328027	0.036322344
114142	Foxp2	0.046728634	23.36097781	0.546645367	0.328894922
114143	Atp6v0b	0.997482328	24	0.00816801	0.001602491
11416	Slc33a1	0.706724993	25.17378917	0.070636103	0.011015976
11419	Asic1	0.926245462	21.33333333	0.359596151	0.359596151
11421	Ace	0.777387852	21.33333333	0.764730044	0.764730044
114229	Kiss1r	0.180527201	21.33333333	0.567168587	0.567168587
11423	Ache	0.585725136	20.19243986	0.514967572	0.376545771
114249	Npnt	0.02565507	23.02863147	1.308001044	0.570170947
11425	Apoc4	0.854348538	25.33333333	0.068336158	0.007864452
114255	Dok4	0.997334968	24	0.102311346	0.102311346
11426	Macf1	0.228150626	21.71384683	0.082662708	0.010278555
11428	Aco1	0.289010655	22.78911565	0.154163112	0.01952478
11429	Aco2	0.123277859	20.05387205	0.2182268	0.030346544
11430	Acox1	0.19476625	21.59722222	0.213690045	0.019569766
114301	Palmd	0.620296138	20.0201005	0.207123401	0.046573207
114304	Slc28a3	0.193713839	20.22797927	0.602306561	0.207136839
11431	Acp1	0.688769686	21.45578231	0.081697503	0.013911439
11432	Acp2	0.038045805	21.33333333	0.239209658	0.041701451
11433	Acp5	0.720909859	24	0.108623392	0.017720807
114332	Lyve1	0.317002495	20.33684211	0.844858244	0.245481653
11435	Chrna1	0.088425998	25.33333333	0.523025045	0.219620847
11438	Chrna4	0.96597186	22.75052411	0.727551207	0.727551207
11443	Chrnb1	0.751224968	20.44919786	0.391805338	0.391805338
11444	Chrnb2	0.178501537	21.87276337	0.380401907	0.380401907
114564	Csprs	0.437325329	21.89728342	0.397829054	0.397829054
114565	Zbtb21	0.509407811	23.50582751	0.3769642	0.099152774
114570	Crip3	0.001978091	20.75573269	0.591983076	0.262492406
114584	Clic1	0.534471883	21.33333333	0.324810903	0.088383955
114585	D17H6S53E	0.021960205	20.33684211	0.24873974	0.066373651
114601	Ehbp1l1	0.010739109	23.37578231	0.284377079	0.103383316
114602	Zmynd10	0.449744366	25.49693252	0.821050178	0.305252827
114604	Prdm15	0.012551202	22.36493404	0.304226725	0.112423463
114606	Tle6	0.442843021	20.79778174	0.438273216	0.438273216
11461	Actb	0.00817837	24.55869464	0.340951587	0.034285269
114615	Elac1	0.999760414	24	0.035897632	0.012459781
114641	Rpl31	0.964065911	21.96825397	0.061206117	0.009587252
114642	Brdt	0.61476069	21.33333333	0.320879081	0.320879081
114643	Oas1c	0.353966732	21.32514817	0.527681055	0.527681055
114644	Slc13a3	0.577972944	20.08798646	0.929136104	0.241765971
11465	Actg1	0.999284744	21.33333333	0.145304541	0.021709094
114654	Ly6g6d	0.860649466	25.33333333	0.334575907	0.123945146
114663	Impa2	0.844759924	21.33333333	0.574495788	0.574495788
114664	Hsd17b11	0.048391124	22.12161901	0.406952643	0.062297064
114671	4930444G20Rik	0.021211288	21.75403288	0.298102537	0.148126028
114674	Gtf2ird2	0.187358068	22.66666667	0.373642346	0.189752877
114679	Selenom	0.372177656	21.33333333	0.568890391	0.568890391
11468	Actg2	0.044008687	26.0877193	0.500444012	0.21890679
114713	Rasa2	0.005298385	23.45495234	0.151407844	0.102777058
114714	Rad51c	0.588369791	20.99949853	0.71845238	0.71845238
114715	Spred1	0.888280448	22.55176573	0.060235456	0.032851584
114716	Spred2	0.202507255	20.0201005	0.472238799	0.242596722
114741	Supt16	0.170953658	21.33333333	0.121701002	0.022599133
11475	Acta2	0.147239846	22.75694261	0.617956289	0.560909571
11477	Acvr1	0.041537546	23.07506657	0.285613021	0.086753384
114774	Pawr	0.854994697	21.33333333	0.194495253	0.083770804
11479	Acvr1b	0.765774179	25.33333333	0.046964497	0.013463528
11480	Acvr2a	0.431616255	20.12244898	0.146883984	0.030903275
11481	Acvr2b	0.375736722	25.5473251	0.35048054	0.280131077
11482	Acvrl1	0.29430896	22.12283757	0.130318786	0.063877252
11484	Aspa	0.213526945	20.08798646	0.445935947	0.147731793
11486	Ada	0.492058866	23.84353947	0.189062317	0.189062317
114863	Plpbp	0.090553736	20.30017452	0.2335994	0.058186541
11487	Adam10	0.469806749	21.33333333	0.146963836	0.03101415
114873	Dscaml1	0.786420085	25.33333333	0.15794546	0.050372158
114874	Ddhd1	0.196263954	20.34774633	0.325774414	0.075895907
11488	Adam11	0.835068338	20.12244898	0.344265879	0.132104926
114886	Cygb	0.955957032	24	0.125974439	0.046128291
11489	Adam12	0.880299543	24	0.239062222	0.239062222
114893	Dcun1d1	0.000693531	22.73110509	0.074558462	0.013168199
114896	Afg3l1	0.723875796	21.33333333	0.152248075	0.027946089
11490	Adam15	0.003110294	24.24417804	0.324681213	0.324681213
11491	Adam17	0.160747817	21.33333333	0.215298389	0.043962361
11492	Adam19	0.001600171	24.45144357	0.312279728	0.2637914
11496	Adam22	0.991670731	24	0.010132947	0.004083975
11498	Adam4	0.701347528	21.33333333	0.301183194	0.301183194
11501	Adam8	0.738646532	21.33333333	0.576331057	0.360794451
11502	Adam9	0.087530682	20.08798646	0.323340855	0.051053445
11504	Adamts1	0.868933336	21.33333333	0.169282264	0.041429253
11512	Adcy6	0.062303472	20.26388889	0.592194848	0.136416486
11513	Adcy7	0.967085469	21.33333333	0.112649711	0.039873728
11514	Adcy8	0.836601674	20.30017452	1.313402194	0.362571741
11515	Adcy9	0.050072962	21.33333333	0.46284464	0.094562512
11517	Adcyap1r1	0.213815464	21.10902793	0.450107473	0.297185229
11518	Add1	0.107499307	21.62563369	0.175076049	0.035730165
11519	Add2	0.509367083	21.33333333	1.355673527	0.38322921
11520	Plin2	0.176176754	20.0201005	0.568458728	0.06950651
11522	Adh1	0.168465019	25.42345502	0.474503212	0.045163758
11529	Adh7	0.067070683	20.18995188	0.472276267	0.151273472
11532	Adh5	0.525191071	23.38153075	0.206965011	0.025178621
11534	Adk	0.442810873	21.59722222	0.128844806	0.01494154
11535	Adm	0.054302289	20.45050438	0.927874977	0.927874977
11536	Gpr182	0.606213639	21.59722222	0.206574488	0.054315052
11537	Cfd	0.990751149	21.33333333	0.430143331	0.430143331
11538	Adnp	0.201470623	22.22623047	0.196858993	0.036519721
11539	Adora1	0.174944268	21.33333333	0.508992189	0.122895902
11540	Adora2a	0.838857632	23.11811024	0.130177267	0.130177267
11541	Adora2b	0.058116312	20.08798646	0.55782553	0.183743199
11542	Adora3	0.837727051	24.87052342	0.449890944	0.147549536
11544	Adprh	0.031990767	21.17760485	0.561647603	0.236065891
11545	Parp1	0.997672206	21.33333333	0.032624703	0.006269473
11546	Parp2	0.177773813	25.06116643	0.169464939	0.073397302
11548	Adra1b	0.986610552	24.0201005	0.006677479	0.001329767
11549	Adra1a	0.906048455	22.66666667	0.181730117	0.075723478
11552	Adra2b	0.994538387	23.39295393	0.021247224	0.007830044
11554	Adrb1	0.667512138	24.87052342	0.291301985	0.291301985
11555	Adrb2	0.675442302	21.85945946	0.322853072	0.322853072
11556	Adrb3	0.864961671	22.50121655	0.067346149	0.067346149
11564	Adsl	0.256189261	23.40902103	0.196992575	0.04927247
11565	Adssl1	0.106286808	21.82853829	0.410487915	0.139911589
11566	Adss	0.375743111	24.87052342	0.086042768	0.016324614
11567	Avil	0.923112259	24.45144357	0.253934632	0.093151625
11568	Aebp1	0.998298802	20.26388889	0.18161882	0.18161882
11569	Aebp2	0.106555878	20.0201005	0.300517681	0.07111112
11576	Afp	0.063627426	20.08798646	0.349368131	0.349368131
11593	Aga	0.553423479	21.33333333	0.147457828	0.042838552
11596	Ager	0.849035174	21.33333333	0.392573787	0.13944782
11600	Angpt1	0.189270891	23.20357942	0.687698017	0.687698017
11601	Angpt2	0.843044721	21.33333333	0.281656058	0.255624846
11603	Agrn	0.76726437	21.33333333	0.120649115	0.025077123
11604	Agrp	0.969221798	21.33333333	0.316035219	0.101050893
11605	Gla	0.19605498	20.12244898	0.392786611	0.15142887
11606	Agt	0.899442432	22.73684211	0.074733775	0.008750095
11607	Agtr1a	0.032064185	22.40580762	0.277971934	0.055011902
11610	Agtrap	0.993401363	21.33333333	0.073884789	0.028431925
11611	Agxt	0.029777292	20.49537316	0.525685106	0.073264613
11622	Ahr	0.994381344	24	0.064834407	0.011691806
11624	Ahrr	0.300734386	21.21242083	0.498526113	0.287795738
11625	Ahsg	0.993881581	21.33333333	0.07381955	0.00605174
11629	Aif1	0.906236377	21.33333333	0.351260808	0.210238267
11630	Crybg1	0.731973166	24.15726496	0.221097597	0.04590372
11632	Aip	0.793418257	21.33333333	0.148510549	0.039604763
11636	Ak1	0.853511295	21.33333333	0.613375896	0.430395555
11637	Ak2	0.196217774	20.05387205	0.428883009	0.06635272
11639	Ak4	0.003860075	20.96572698	0.652402302	0.103283348
11640	Akap1	0.950822704	20.72592593	0.065672042	0.00980969
11647	Alpl	0.624505897	21.33333333	0.46931436	0.14076656
11651	Akt1	0.966473842	21.33333333	0.085896755	0.017070663
11652	Akt2	0.322071892	20.12244898	0.143318524	0.023592302
11655	Alas1	0.116931783	24.72628726	1.375123467	0.17211976
11656	Alas2	0.915319453	20.05387205	0.057529676	0.008671414
11657	Alb	0.042771613	21.07525638	0.339399519	0.021999405
11658	Alcam	0.047543251	23.10816777	0.292150477	0.052472942
11666	Abcd1	0.169214769	21.33333333	0.270587948	0.069757965
11668	Aldh1a1	0.037274849	23.72182254	0.269704338	0.027382689
11669	Aldh2	0.478959768	20.44919786	0.334773073	0.035247648
116701	Fgfrl1	0.057197856	22.17042061	0.718310121	0.199369492
11671	Aldh3a2	0.313019919	20.19243986	0.779354317	0.101516679
116733	Vps4a	0.731170218	21.33333333	0.074895648	0.018895542
11674	Aldoa	0.409940928	21.33333333	0.28186068	0.045975435
116748	Lsm10	0.935095808	25.33333333	0.0350626	0.012719229
11676	Aldoc	0.999865847	20.64468864	0.104698969	0.028469355
11677	Akr1b3	0.79694498	21.33333333	0.278413063	0.099984882
11682	Alk	0.480747421	20.0201005	0.778482228	0.22825374
116838	Rims2	0.772402201	21.33333333	0.893537191	0.55969524
11684	Alox12	0.763262787	22.50881846	0.264751818	0.264751818
116847	Prelp	0.998344759	21.33333333	0.073735556	0.015080246
116848	Baz2a	0.147617854	21.33333333	0.282526282	0.057205289
116852	Akr1c20	0.447832328	22.72053872	0.309520107	0.059555987
11687	Alox15	0.332779441	20.26388889	0.985500109	0.279639336
116870	Mta1	0.210856597	20.19243986	0.304251817	0.111225964
116871	Mta3	0.16390816	22.93055556	0.123864815	0.040869174
116873	Stim2	0.167832119	20.0201005	0.431663717	0.097797607
11689	Alox5	0.570116517	21.33333333	0.409814846	0.238593535
116891	Derl2	0.95222816	20.93714286	0.012125345	0.001993151
11690	Alox5ap	0.266966064	21.33333333	0.87749305	0.717338407
116904	Alpk3	0.709159898	21.33333333	1.316899009	0.586641805
116905	Dph1	0.002020741	20.89303289	0.243061676	0.061447566
116914	Slc19a2	0.257336113	24.74235436	0.214075945	0.030959054
11692	Gfer	0.004206963	23.32392221	0.22521556	0.04593545
116939	Pnpla3	0.159228519	23.72182254	1.00296408	1.00296408
116940	Tgs1	0.340243895	20.12244898	0.269371388	0.074488898
11695	Alx4	0.01700357	22.30509607	1.511145321	0.470850819
116972	Fam57a	0.995837919	21.35343384	0.012139938	0.012139938
11699	Ambp	0.418846195	20.30017452	0.65102242	0.058675602
11702	Amd1	0.029979491	20.85926134	0.469310853	0.080881782
117109	Pop5	0.784895144	25.33333333	0.038557726	0.008685212
117146	Ube3b	0.519582888	21.33333333	0.338310215	0.067212975
117147	Acsm1	0.950777622	25.33333333	0.089964678	0.010835193
117148	Necab2	0.608679351	21.33333333	0.777711419	0.27853571
117149	Tirap	0.765458435	20.26388889	0.375216503	0.078524857
117150	Pip4k2c	0.11140823	20.0201005	0.164017521	0.039386107
117160	Ttyh2	0.522065553	21.33333333	0.224493959	0.037741661
117167	Steap4	0.74817425	21.33333333	1.507959129	0.194678196
11717	Ampd3	0.88597976	25.01960784	0.031612113	0.031612113
117171	1110038F14Rik	0.024602975	21.61708107	0.440633987	0.296368175
117197	Bloc1s4	0.955454429	21.33333333	0.065415017	0.018923625
117198	Ivns1abp	0.16634333	24.19338422	0.288071497	0.05022289
11720	Mat1a	0.493800337	21.5257732	0.772030915	0.070534844
11722	Amy1	0.782868169	22.89464594	0.121981763	0.017608631
11727	Ang	0.968459917	21.33333333	1.175649285	0.162232486
11732	Ank	0.419138267	20.05387205	0.262124546	0.062031068
11733	Ank1	0.923887005	20.30017452	0.720483728	0.361567303
11735	Ank3	0.044075012	23.89432789	0.280501556	0.071453304
11736	Ankfy1	0.027741174	20.33684211	0.136851044	0.023629074
11737	Anp32a	0.62761046	21.96825397	0.222193143	0.038567921
11739	Slc25a4	0.861591912	21.33333333	0.27000867	0.100564749
11740	Slc25a5	0.032386326	24.72628726	0.230482549	0.027101695
11744	Anxa11	0.151591721	20.30017452	0.531422001	0.150494338
11745	Anxa3	0.197287651	21.33333333	0.309893617	0.167852769
11746	Anxa4	0.771189541	21.17760485	0.12641765	0.02485652
11747	Anxa5	0.058637389	20.30017452	0.257073946	0.046053542
11749	Anxa6	0.595698196	25.33333333	0.029635333	0.004673941
11750	Anxa7	0.008531375	22.91745847	0.22866905	0.036891492
11752	Anxa8	0.587101631	25.24074074	0.409502261	0.143491558
11754	Aoc3	0.902222837	23.53719008	0.261360422	0.116980594
11757	Prdx3	0.337195432	20.0201005	0.09874118	0.016119939
11758	Prdx6	0.381308264	22.78911565	0.269925166	0.033008629
117586	A1bg	0.990258756	21.33333333	0.372711353	0.13767151
117589	Asb7	0.285638665	20.15726496	0.111585325	0.032547473
117591	Slc2a9	0.421581288	22.9870801	0.216519803	0.041183816
117592	B3galt6	0.077212292	20.33684211	0.253584858	0.11210051
117599	Helb	0.78779188	20.08798646	0.29734271	0.071934911
117600	Srgap1	0.510215478	21.33333333	0.273289595	0.273289595
117606	Boc	0.911869036	20.08798646	0.588436656	0.447749642
11761	Aox1	0.940967995	21.33333333	0.643166958	0.097517019
11764	Ap1b1	0.947185064	24	0.079129775	0.014237417
11765	Ap1g1	0.997262114	24	0.020659508	0.003266447
11766	Ap1g2	0.863930716	21.33333333	0.061224936	0.034171735
11767	Ap1m1	0.79086311	21.33333333	0.116273713	0.035658003
11768	Ap1m2	0.993140613	21.33333333	0.268514502	0.113407942
11769	Ap1s1	0.378629514	21.33333333	0.154161469	0.039236574
11770	Fabp4	0.047297858	21.33333333	0.734410279	0.28825939
11771	Ap2a1	0.214943429	21.33333333	0.249611904	0.061396898
11772	Ap2a2	0.580639544	25.18985343	0.181187238	0.027174449
11773	Ap2m1	0.939951635	24.64468864	0.011992498	0.001711517
11774	Ap3b1	0.732435619	21.33333333	0.057832241	0.010908955
11776	Ap3d1	0.990117599	24	0.009064327	0.001609443
11777	Ap3s1	0.918168977	24.32041344	0.101755587	0.028001093
11778	Ap3s2	0.816671075	23.68627451	0.049290512	0.011845933
11781	Ap4m1	0.823895289	22.66666667	0.217438101	0.090961178
11782	Ap4s1	0.969031915	24	0.080436624	0.029945259
11783	Apaf1	0.294122888	20.08798646	0.476185235	0.182853268
11784	Apba2	0.998351322	24	0.024773089	0.013314838
11785	Apbb1	0.974857923	24	0.092012578	0.092012578
11787	Apbb2	0.005979768	22.88015139	0.210566066	0.053619539
11789	Apc	0.022656528	20.37389771	0.262775088	0.045690146
11790	Speg	0.470243233	22.75465313	0.085908409	0.085908409
11792	Apex1	0.049855488	20.30017452	0.45918299	0.097960065
11793	Atg5	0.478176227	23.50582751	0.109794254	0.020506479
11796	Birc3	0.86769056	20.0201005	0.132907921	0.03315188
11797	Birc2	0.944464306	25.33333333	0.125949439	0.027632577
11798	Xiap	0.99787434	24	0.03630098	0.005301626
11799	Birc5	0.412946694	24.58666667	0.431921059	0.431921059
11800	Api5	0.915007902	23.39295393	0.07745189	0.013049591
11801	Cd5l	0.884744611	21.33333333	0.337021755	0.046115375
11803	Aplp1	0.84370238	23.53719008	0.338457555	0.205064851
11804	Aplp2	0.216104778	22.72053872	0.175498661	0.022288784
11806	Apoa1	0.78164255	20.26388889	0.110814226	0.008818197
11807	Apoa2	0.825220399	22.78911565	0.122779227	0.010699771
11808	Apoa4	0.076436701	20.0201005	0.626548503	0.088204118
11810	Apobec1	0.761452601	21.33333333	0.390606123	0.100105008
11811	Apobec2	0.855217129	21.33333333	1.346347056	0.412737903
11812	Apoc1	0.162359974	22.52131705	0.26363161	0.025520934
11813	Apoc2	0.165709124	21.33333333	0.404728642	0.064000648
11814	Apoc3	0.10750665	23.59017544	0.169592576	0.018728381
11816	Apoe	0.921573381	24.44919786	0.006981607	0.00050462
11818	Apoh	0.666984729	21.33333333	0.183269714	0.018188883
11819	Nr2f2	0.161563738	21.33333333	0.56750461	0.146504917
11820	App	0.597207565	21.33333333	0.09437687	0.016793406
11821	Aprt	0.958743956	20.26388889	0.260140402	0.063268822
11826	Aqp1	0.147731052	21.33333333	0.218787112	0.031047091
11829	Aqp4	0.999090583	22.75465313	0.0035169	0.001915215
11832	Aqp7	0.71334109	20.22797927	0.608537226	0.189493678
11833	Aqp8	0.805558904	24.87052342	0.60444125	0.100797499
11834	Aqr	0.689845659	25.33333333	0.060994485	0.013523569
11835	Ar	0.035232394	20.30017452	0.963067943	0.963067943
11836	Araf	0.42154287	20.0201005	0.259222606	0.071264329
11837	Rplp0	0.202321018	21.33333333	0.26804582	0.030703311
11838	Arc	0.07553699	22.5428487	0.436791798	0.165094215
11840	Arf1	0.780030127	21.33333333	0.162949689	0.021824918
11841	Arf2	0.267091417	20.0201005	0.217869927	0.061865611
11842	Arf3	0.169513375	21.59139785	0.358699579	0.072415759
11843	Arf4	0.929126593	21.33333333	0.209105223	0.038057437
11844	Arf5	0.088688469	21.49149524	0.215034225	0.041660984
118445	Klf16	0.071761631	23.66468085	0.409303273	0.329215675
118446	Gjc3	0.69112941	20.05387205	0.536009346	0.536009346
118449	Synpo2	0.080802677	20.30017452	0.287019808	0.204449413
11845	Arf6	0.840160688	25.33333333	0.008158598	0.001353428
118451	Mrps2	0.991389499	21.33333333	0.096599983	0.02400773
118453	Mmp28	0.453862889	24.19338422	0.574903637	0.255039446
118454	Gjc2	0.478396123	21.33333333	0.639045631	0.639045631
11846	Arg1	0.959062299	20.70726238	0.089923985	0.00901901
11847	Arg2	0.184476276	20.19243986	0.47483777	0.436232265
11848	Rhoa	0.989530512	21.33333333	0.036556647	0.005692622
11852	Rhob	0.007854377	20.54374909	0.13162387	0.030706492
11853	Rhoc	0.223158958	20.0201005	0.555673182	0.192797869
11854	Rhod	0.064294758	20.22797927	0.400698989	0.099370583
11855	Arhgap5	0.905971432	21.33333333	0.062557445	0.008925049
11856	Arhgap6	0.976244087	20.45050438	0.108396836	0.054141228
11857	Arhgdib	0.617175545	21.33333333	0.547675088	0.222628067
11858	Rnd2	0.660583488	23.11811024	0.17135511	0.108169635
11859	Phox2a	0.98536508	25.33333333	0.133154216	0.049351016
11861	Arl4a	0.833048793	25.33333333	0.139960305	0.034028003
11863	Arnt	0.133928948	21.56131261	0.410144793	0.091704526
11865	Arntl	0.276443087	22.47139967	1.382893521	0.501595532
11867	Arpc1b	0.903791292	22.68978328	0.198805143	0.037327799
11871	Art2a	0.469081762	22.6584815	0.066292324	0.059522892
11872	Art2b	0.765059581	21.56131261	0.40701244	0.242848992
11877	Arvcf	0.600625855	20.33684211	0.116990712	0.02421958
11881	Arsb	0.184529481	20.12244898	0.259087686	0.068825933
11883	Arsa	0.24912413	23.40229885	0.617116947	0.151214546
11886	Asah1	0.758798975	20.44919786	0.156316073	0.031354617
11889	Asgr1	0.99451248	21.45578231	0.032676381	0.004034445
11890	Asgr2	0.847875715	21.33333333	0.331814078	0.051080963
11891	Rab27a	0.87398866	21.33333333	0.602166858	0.421790859
11898	Ass1	0.367245856	22.69956237	0.352467272	0.034909297
11899	Astn1	0.141821194	24.80065844	0.486183869	0.173844269
11905	Serpinc1	0.348138986	20.89303289	0.158214548	0.014868629
11906	Zfhx3	0.288290602	20.19243986	0.408843458	0.090783151
11907	Ate1	0.977421833	21.02504817	0.085167406	0.0171826
11908	Atf1	0.20185611	20.12244898	0.322310466	0.091710404
11909	Atf2	0.872673837	21.33333333	0.032917704	0.007517802
11910	Atf3	0.027834392	20.08798646	0.268721013	0.268721013
11911	Atf4	0.645167086	21.33333333	0.186071728	0.029331323
11920	Atm	0.321334933	20.34605098	0.108518363	0.022618653
11927	Atox1	0.061960053	21.33333333	0.238997532	0.043828981
11928	Atp1a1	0.000322134	23.62727622	0.256205734	0.0325928
11931	Atp1b1	0.002500216	22.2815936	0.493991883	0.107149295
11932	Atp1b2	0.985870183	21.33333333	0.326551759	0.187073961
11933	Atp1b3	0.054852757	20.12244898	0.142749806	0.03033164
11937	Atp2a1	0.937262723	21.33333333	0.508735493	0.241627423
11938	Atp2a2	0.947335874	21.33333333	0.286485598	0.037811069
11941	Atp2b2	0.754773073	21.33333333	1.380180506	1.31901486
11944	Atp4a	0.141191219	20.08798646	0.888688632	0.888688632
11946	Atp5a1	0.821656427	23.11586453	0.107854902	0.011314564
11947	Atp5b	0.915820822	20.08798646	0.066285873	0.006800802
11949	Atp5c1	0.052149088	23.70253119	0.191644038	0.027322739
11950	Atp5pb	0.489634251	22.68676717	0.058115786	0.007637713
11951	Atp5g1	0.488568624	23.50582751	0.158226294	0.024388633
11957	Atp5j	0.212626409	20.0201005	0.276049932	0.047880637
11958	Atp5k	0.762260947	25.33333333	0.074408573	0.012719523
11964	Atp6v1a	0.09244096	20.0201005	0.148296439	0.025345483
11966	Atp6v1b2	0.015323494	21.18798371	0.196190173	0.041512842
11972	Atp6v0d1	0.856802012	21.33333333	0.124040984	0.023391112
11973	Atp6v1e1	0.283045632	25.08451519	0.162398548	0.028283344
11974	Atp6v0e	0.810272694	21.33333333	0.262514519	0.060975153
11975	Atp6v0a1	0.993293276	23.84045584	0.03980966	0.008968125
11977	Atp7a	0.250529099	21.33333333	0.200348719	0.054326587
11979	Atp7b	0.247025336	21.33333333	0.304248936	0.061625245
11980	Atp8a1	0.990969039	23.23188406	0.038936983	0.012241429
11981	Atp9a	0.95632511	20.37389771	0.013142918	0.002279979
11982	Atp10a	0.96013914	21.33333333	0.188297832	0.188297832
11983	Atpif1	0.989339999	21.33333333	0.105323819	0.032820967
11984	Atp6v0c	0.329850188	23.89432789	0.150714605	0.025478037
11987	Slc7a1	0.242985489	25.2638056	0.569516449	0.569516449
11988	Slc7a2	0.230679799	22.83127572	0.608323696	0.071204022
11990	Atrn	0.336443285	22.33283186	0.119331565	0.017630769
11991	Hnrnpd	0.509880909	21.33333333	0.310940451	0.088917319
11992	Auh	0.344092084	20.19243986	0.294225845	0.067253796
11993	Aup1	0.371916162	20.0201005	0.133634304	0.023392885
11994	Pcdh15	0.000529835	24.05387205	0.452354588	0.161676197
11997	Akr1b7	0.865922676	21.33333333	1.578908556	0.576000975
12000	Avpr2	0.869558472	25.33333333	0.148039427	0.061077998
12005	Axin1	0.829333301	21.33333333	0.201220032	0.052658063
12006	Axin2	0.039479867	21.33333333	0.489910208	0.258936852
12007	Azgp1	0.273234653	23.10952908	0.105048741	0.010302899
12009	Cep131	0.805470132	21.33333333	0.124171643	0.090418641
12010	B2m	0.9548361	24	0.036778234	0.003979921
12012	Baat	0.079368754	22.68676717	0.149341785	0.018795561
12013	Bach1	0.782050586	24.51609003	0.34676298	0.056749808
12014	Bach2	0.448233695	20.56521739	0.784274582	0.288001436
12015	Bad	0.63212167	20.30017452	0.237649248	0.066753351
12017	Bag1	0.002890908	23.17198229	0.087080849	0.014722574
12018	Bak1	0.019195893	24.45144357	0.208931742	0.065474018
12021	Bard1	0.058295926	22.50403127	0.506414074	0.506414074
12022	Barx1	0.959102214	24.05387205	0.065971547	0.02424483
12023	Barx2	0.787436231	21.33333333	1.551804962	0.408099089
12028	Bax	0.080341676	21.70723104	0.224032457	0.075339755
12029	Bcl6b	0.401618002	25.17378917	0.152511324	0.152511324
12033	Bcap29	0.009541128	21.95392129	0.289918065	0.130743606
12034	Phb2	0.576590053	21.33333333	0.312778901	0.047612405
12036	Bcat2	0.615718276	21.33333333	0.332273843	0.114204071
12038	Bche	0.093369564	22.11349265	0.365511713	0.054133502
12039	Bckdha	0.79978053	21.33333333	0.2605805	0.035460032
12040	Bckdhb	0.000651568	22.61728395	0.236889287	0.051809251
12041	Bckdk	0.004054182	22.86005089	0.293397706	0.090480293
12042	Bcl10	0.1662303	20.26388889	0.357685621	0.112594414
12043	Bcl2	0.99839386	22.66666667	0.084754489	0.061387109
12044	Bcl2a1a	0.094212794	20.68542598	1.785344818	0.508953792
12045	Bcl2a1b	0.188996228	20.08798646	1.750353392	1.230240481
12047	Bcl2a1d	0.008576264	20.85926134	0.946257268	0.352390462
12048	Bcl2l1	0.773892497	24.87052342	0.199029608	0.04989024
12050	Bcl2l2	0.42063396	20.99327252	0.07620313	0.01668052
12051	Bcl3	0.981169567	20.44919786	0.206051166	0.081227833
12053	Bcl6	0.96158957	21.33333333	0.801723694	0.209203363
12054	Bcl7b	0.532892437	22.75052411	0.222346774	0.075254202
12055	Bcl7c	0.268770138	20.0201005	0.297395137	0.116733371
12057	Opn1sw	0.969791873	25.33333333	0.042224102	0.022598354
12064	Bdnf	0.89183355	21.33333333	0.387115291	0.387115291
12068	Bet1	0.443083731	21.50318471	0.242464398	0.0444769
12070	Bex3	0.524084946	20.26388889	0.51589501	0.51589501
12091	Glb1	0.922035558	25.17378917	0.106500365	0.029560424
121021	Cspg4	0.896034164	21.33333333	0.299748357	0.207885281
121022	Mrps6	0.880937474	24.93714286	0.082122456	0.043135932
12111	Bgn	0.997753831	20.60473588	0.09172433	0.016640736
12116	Bhmt	0.175374507	24.58666667	0.409290361	0.036603228
12121	Bicd1	0.159843259	21.33333333	0.531135815	0.315448122
12122	Bid	0.128911334	20.12244898	0.185500386	0.053589759
12123	Hrk	0.824129292	24	0.682294477	0.214464566
12124	Bik	0.990959462	25.33333333	0.586763587	0.377946627
12125	Bcl2l11	0.283305612	22.29906031	0.205872915	0.101209987
12140	Fabp7	0.11030903	21.67017544	0.647990143	0.647990143
12142	Prdm1	0.755420954	21.62079272	0.381074098	0.381074098
12143	Blk	0.193626003	20.22797927	0.514941001	0.514941001
12144	Blm	0.324971918	22.14797927	0.187742376	0.187742376
12145	Cxcr5	0.769357828	21.33333333	0.647369852	0.333613612
12151	Bmi1	0.612348323	22.93055556	0.143241931	0.034768083
12153	Bmp1	0.994673552	22.61728395	0.040785389	0.006478622
12154	Bmp10	0.10112168	20.30017452	0.490798672	0.347340856
12156	Bmp2	0.858492482	23.39295393	0.233201105	0.06489902
12159	Bmp4	0.808579619	23.39259259	0.258474106	0.224318278
12160	Bmp5	0.064319748	21.33333333	0.190338472	0.055458358
12161	Bmp6	0.991321876	25.33333333	0.128589591	0.074521421
12162	Bmp7	0.34128517	20.26388889	0.34990275	0.34990275
12164	Bmp8b	0.247410217	20.12244898	0.209749051	0.079627104
12165	Gdf2	0.779460852	21.33333333	0.349158334	0.073273511
12166	Bmpr1a	0.478101547	21.41719078	0.099419396	0.020037042
12168	Bmpr2	0.006042396	21.70723104	0.267474584	0.044512292
12169	Bmx	0.603131789	21.33333333	0.52350528	0.277892737
12175	Bnip2	0.855325985	22.06187942	0.074493661	0.013893484
12176	Bnip3	0.002725221	23.55721865	0.752544767	0.113807922
12177	Bnip3l	0.362786792	23.95913101	0.196499858	0.032640306
12180	Smyd1	0.299015234	20.05387205	1.170092168	0.658985208
12181	Bop1	0.087910415	22.86005089	0.159389335	0.035509509
12182	Bst1	0.702504335	21.33333333	0.962345575	0.395524775
12183	Bpgm	0.185858729	20.0201005	0.351687525	0.093367253
12189	Brca1	0.838177265	21.63350785	0.390211133	0.20891803
12190	Brca2	0.020246016	20.77834321	0.284478275	0.108734908
12192	Zfp36l1	0.279252243	24.19338422	0.431933701	0.081572929
12193	Zfp36l2	0.302916508	21.25586968	0.498449892	0.112409532
12211	Birc6	0.352434413	20.0201005	0.112803626	0.014301992
12212	Chic1	0.044170208	24.45144357	0.898990628	0.279291502
12215	Bsg	0.251001819	20.12244898	0.379126064	0.050429383
12217	Bsn	0.21874692	20.08798646	0.644339105	0.359243972
12223	Btc	0.400885237	21.33333333	0.457466423	0.457466423
12226	Btg1	0.678363192	25.33333333	0.299897887	0.061143218
12227	Btg2	0.157013444	21.68191721	1.184415542	0.289432793
12228	Btg3	0.260705151	21.33333333	1.046749674	0.490426134
12229	Btk	0.96036901	24	0.05843592	0.05843592
12234	Btrc	0.952288567	21.33333333	0.071842546	0.020361232
12235	Bub1	0.892832021	22.96684119	0.474464474	0.296005568
12236	Bub1b	0.518630405	21.33333333	0.357271444	0.357271444
12237	Bub3	0.219304432	20.15726496	0.270983538	0.062161666
12238	Commd3	0.782086729	21.33333333	0.078661541	0.016154811
12257	Tspo	0.453669217	20.12244898	0.275111402	0.049911862
12258	Serping1	0.903042248	21.20710059	0.561923127	0.064076319
12259	C1qa	0.464441962	20.12244898	0.51251091	0.089598372
12260	C1qb	0.637205919	20.0201005	0.434328679	0.080552828
12261	C1qbp	0.315115259	20.26388889	0.442018911	0.107338613
12262	C1qc	0.616061134	20.37389771	0.501711377	0.088614491
12263	C2	0.937063661	21.33333333	0.099377109	0.014053667
12265	Ciita	0.696756945	21.33333333	0.294622958	0.188308656
12266	C3	0.747783291	20.60473588	0.920774882	0.072895616
12267	C3ar1	0.243282147	21.4213198	0.226552898	0.113954414
12268	C4b	0.93523381	20.68508287	0.227276681	0.022111543
12269	C4bp	0.719509159	20.68508287	0.6769047	0.075087822
12273	C5ar1	0.055167432	20.0201005	0.8717418	0.8717418
12274	C6	0.050391542	20.08798646	0.296557374	0.035929579
12279	C9	0.092817364	20.31183672	0.224278943	0.025688187
12282	Hyou1	0.748440874	20.08798646	0.568271552	0.069383475
12283	Cab39	0.18526464	25.57765766	0.079946425	0.012859837
12286	Cacna1a	0.339192365	21.33333333	0.243197299	0.243197299
12287	Cacna1b	0.874923709	20.85122411	0.962145743	0.303472307
12288	Cacna1c	0.734911888	20.12244898	0.422148863	0.292999087
12289	Cacna1d	0.701249954	20.4874552	0.246657488	0.059626167
12290	Cacna1e	0.035279593	22.52131705	0.664743272	0.564413186
12291	Cacna1g	0.598574318	21.33333333	1.129991673	0.356939986
12292	Cacna1s	0.652511679	24	0.77203861	0.23702146
12293	Cacna2d1	0.665116334	20.4874552	0.278187803	0.278187803
12295	Cacnb1	0.9210976	21.33333333	0.602044047	0.275314216
12296	Cacnb2	0.886250669	22.27895981	0.532783378	0.418820697
12297	Cacnb3	0.563008133	21.33333333	0.584326829	0.440669911
12298	Cacnb4	0.735680827	21.33333333	0.217138449	0.203674929
12301	Cacybp	0.857755396	22.27895981	0.130475928	0.029746639
12304	Pdia4	0.059586135	20.0201005	0.714840416	0.083828307
12305	Ddr1	0.212558172	21.33333333	0.46729922	0.46729922
12306	Anxa2	0.056053812	20.15726496	0.660990249	0.194059481
12313	Calm1	0.021023214	20.15726496	0.24309392	0.031510191
12314	Calm2	0.682047542	21.33333333	0.148657837	0.02393958
12315	Calm3	0.186464791	20.33684211	0.238902691	0.041427937
12316	Aspm	0.508268037	20.0201005	0.336179787	0.336179787
12317	Calr	0.191501103	21.49149524	0.377653471	0.039758092
12319	Car8	0.320667097	20.0201005	0.757318781	0.127580036
12321	Calu	0.155608296	20.26388889	0.466298627	0.06652522
12322	Camk2a	0.769486197	22.93055556	0.420353045	0.145119574
12323	Camk2b	0.576874348	20.56521739	0.505721571	0.2295731
12325	Camk2g	0.120272284	21.80335923	0.311032449	0.100552163
12326	Camk4	0.946876181	21.33333333	0.195570304	0.193650756
12328	Caml	0.014951002	24.71645392	0.20871731	0.054179015
12330	Canx	0.393602838	20.15726496	0.199167556	0.022600273
12331	Cap1	0.693861319	20.08798646	0.076697136	0.013419926
12332	Capg	0.440539102	20.0201005	0.586211608	0.586211608
12333	Capn1	0.158706555	23.01525054	0.267348319	0.06830298
12334	Capn2	0.543578095	25.62577474	0.222159385	0.042783239
12335	Capn3	0.910604322	21.33333333	0.60450841	0.60450841
12336	Capns1	0.999530705	21.33333333	0.017419981	0.003365998
12337	Capn5	0.71413717	21.33333333	0.26700723	0.16014465
12338	Capn6	0.506276775	21.33333333	0.695574909	0.695574909
12339	Capn7	0.227938893	24.26388889	0.057470492	0.011748712
12340	Capza1	0.070321654	20.1377295	0.219298613	0.04172087
12343	Capza2	0.272080211	21.33333333	0.126343254	0.02220607
12345	Capzb	0.351704586	21.33333333	0.343531718	0.070988089
12346	Car1	0.489780506	22.78911565	0.661587268	0.490303539
12348	Car11	0.990026775	21.33333333	0.293004606	0.108852094
12349	Car2	0.861464282	25.33333333	0.093546823	0.037498644
12350	Car3	0.642776668	20.19243986	1.367253243	0.131591634
12352	Car5a	0.074906133	20.08798646	0.458765159	0.091143574
12354	Car7	0.417187885	24.15726496	0.186892873	0.159467153
12355	Nr1i3	0.006573844	20.30017452	0.668720706	0.11388105
12359	Cat	0.593733063	20.30017452	0.371845513	0.034123283
12361	Cask	0.217799058	20.05387205	0.295990698	0.068460736
12362	Casp1	0.999693604	21.33333333	0.044349701	0.044349701
12363	Casp4	0.790635538	21.33333333	0.279345824	0.279345824
12364	Casp12	0.315162214	21.33333333	0.517076393	0.517076393
12366	Casp2	0.088824503	22.40047345	0.208260364	0.087529573
12367	Casp3	0.347194226	21.33333333	0.21644538	0.059249935
12368	Casp6	0.049757467	23.40229885	0.671519803	0.252328472
12369	Casp7	0.158170957	21.33333333	0.099904946	0.021793363
12370	Casp8	0.944017837	21.33333333	0.078266948	0.016817447
12371	Casp9	0.845961006	21.87024609	0.176672598	0.040927198
12373	Casq2	0.572549012	21.33333333	0.92071488	0.266715204
12380	Cast	0.98478176	24	0.043112692	0.00871513
12385	Ctnna1	0.993428408	21.11500975	0.01024791	0.001533247
12386	Ctnna2	0.066874038	20.19243986	1.145673	0.335055114
12387	Ctnnb1	0.126228614	21.33333333	0.217438024	0.027270394
12388	Ctnnd1	0.985101991	20.0201005	0.018190232	0.00277912
12389	Cav1	0.186200744	20.0201005	0.433783055	0.243243275
12390	Cav2	0.850294517	20.30017452	0.442868256	0.34754088
12393	Runx2	0.290058149	20.12244898	0.718067458	0.623647987
12394	Runx1	0.47527558	20.22797927	0.176685843	0.176685843
12395	Runx1t1	0.932113159	22.66666667	0.213643606	0.164269698
12396	Cbfa2t2	0.025901795	20.41134752	0.185626068	0.052158769
12398	Cbfa2t3	0.275378242	20.12244898	0.358011405	0.351109117
12399	Runx3	0.537545617	25.33333333	0.168352694	0.087960343
12400	Cbfb	0.848685674	25.01960784	0.102108252	0.026277351
12401	Serpina6	0.003879147	23.11811024	1.070048074	0.169228437
12402	Cbl	0.402716207	21.33333333	0.094389591	0.028138523
12406	Serpinh1	0.014042824	20.55701325	0.772284494	0.166675603
12408	Cbr1	0.062879951	23.66468085	0.446399584	0.082465212
12411	Cbs	0.000420874	22.19259468	0.575067444	0.071578469
12412	Cbx1	0.06480338	21.43729128	0.125113355	0.035289444
12416	Cbx2	0.936672685	24	0.206803918	0.080409362
12417	Cbx3	0.999810725	21.54462095	0.000206064	4.45E-05
12418	Cbx4	0.488338895	20.4874552	0.479045982	0.132622671
12419	Cbx5	0.028214646	20.41134752	0.17276737	0.030650558
12421	Rb1cc1	0.075314125	20.19243986	0.173876411	0.02945434
12428	Ccna2	0.131360131	21.7670736	0.399006335	0.245438506
12442	Ccnb2	0.312394732	20.19243986	0.694239421	0.541167722
12443	Ccnd1	0.658955672	24	0.155846176	0.031629271
12444	Ccnd2	0.686974827	21.33333333	0.214802678	0.054415063
12445	Ccnd3	0.16685714	23.03701663	0.192642978	0.047288293
12447	Ccne1	0.906534712	25.33333333	0.39850577	0.39850577
12448	Ccne2	0.011503722	24.58666667	0.535322225	0.412293032
12449	Ccnf	0.922461567	25.33333333	0.129783682	0.033634474
12450	Ccng1	0.466072618	24.0201005	0.077430765	0.01538685
12452	Ccng2	0.055610119	21.95823255	0.661109554	0.190116713
12453	Ccni	0.908464394	21.33333333	0.082241	0.013473066
12454	Ccnk	0.597554625	21.33333333	0.231996629	0.102066219
12455	Ccnt1	0.642439917	23.25333333	0.23417583	0.06131631
12457	Noct	0.000395102	22.29906031	1.891470754	0.768080365
12458	Ccr6	0.679424588	21.33333333	0.366792374	0.136277297
12460	Ccs	0.956240772	20.12244898	0.177400538	0.027350372
12461	Cct2	0.561677339	21.33333333	0.110076571	0.018466078
12462	Cct3	0.007094805	20.26388889	0.435476619	0.068825356
12464	Cct4	0.594475789	25.33333333	0.050223607	0.008569681
12465	Cct5	0.376182534	21.59139785	0.171433063	0.024835496
12466	Cct6a	0.202663615	21.33333333	0.115777241	0.017888294
12467	Cct6b	0.440916947	24.87052342	0.253709926	0.253709926
12468	Cct7	0.392232316	23.50582751	0.143943077	0.023122932
12469	Cct8	0.13865542	22.43638306	0.113093261	0.017290598
12475	Cd14	0.526935329	21.33333333	1.603825566	0.96391668
12476	Cd151	0.444925943	20.19243986	0.253534833	0.049170363
12478	Cd19	0.165438027	21.33333333	1.311535091	1.028155909
12479	Cd1d1	0.156271831	23.14434506	0.236086003	0.032484703
12480	Cd1d2	0.98589105	25.33333333	0.508643242	0.165330386
12481	Cd2	0.982447887	21.33333333	0.161322076	0.091462089
12482	Ms4a1	0.094137066	20.37389771	1.031454039	0.64026042
12483	Cd22	0.011945688	20.46160161	0.407404684	0.407404684
12484	Cd24a	0.859552857	21.33333333	0.649663275	0.392645663
12487	Cd28	0.843571319	20.64468864	0.492709076	0.346785804
12488	Cd2ap	0.892350024	23.96806387	0.027620015	0.005436181
12489	Cd33	0.972145397	24.26388889	0.255214954	0.255214954
12490	Cd34	0.679977293	21.33333333	0.470697584	0.470697584
12491	Cd36	0.201557987	21.33333333	0.507572346	0.100999725
12492	Scarb2	0.999795515	24	0.010656834	0.001468318
12493	Cd37	0.866318174	21.33333333	0.484040775	0.484040775
12494	Cd38	0.883159953	20.76722533	0.330018252	0.083115814
12495	Entpd1	0.34797802	21.33333333	0.314771224	0.111771061
12496	Entpd2	2.75E-05	23.75430543	0.291633051	0.289510264
12497	Entpd6	0.009609652	23.23193137	0.236495163	0.091844273
12499	Entpd5	0.322699868	20.08798646	0.268687252	0.033881729
12500	Cd3d	0.022211541	21.98835447	1.164918617	0.446242965
12501	Cd3e	0.00880266	25.33333333	0.56048835	0.2537969
12502	Cd3g	0.419847948	20.44919786	0.496698121	0.28633925
12503	Cd247	0.820010524	25.33333333	0.163924572	0.093135389
12504	Cd4	0.130582731	23.76685164	0.341861565	0.341861565
12505	Cd44	0.05371506	20.0201005	0.464889632	0.127973664
12506	Cd48	0.62905542	21.33333333	0.362133387	0.362133387
12507	Cd5	0.836249706	21.68191721	0.173230485	0.067749381
12508	Cd53	0.824202734	21.33333333	0.448002568	0.167923264
12509	Cd59a	0.609970581	23.84045584	0.18184051	0.038072594
12511	Cd6	0.3489946	21.50318471	0.932417764	0.364278288
12512	Cd63	0.715868821	21.33333333	0.480224427	0.480224427
12514	Cd68	0.879815734	21.33333333	0.222245118	0.094877125
12515	Cd69	0.648519715	21.33333333	0.674429723	0.239963885
12516	Cd7	0.927199377	21.33333333	0.555467723	0.305420108
12517	Cd72	0.235976163	21.33333333	0.772817276	0.42020107
12518	Cd79a	0.151154852	23.95061728	0.991214983	0.716505035
12519	Cd80	0.546758567	21.33333333	0.397606095	0.263171687
12520	Cd81	0.005801876	23.00718061	0.125417855	0.016556302
12521	Cd82	0.523594633	21.33333333	0.214488163	0.039490718
12522	Cd83	0.826733228	20.15726496	0.092440947	0.092440947
12523	Cd84	0.931586662	21.33333333	0.181209574	0.148813438
12524	Cd86	0.645030829	21.33333333	0.411097585	0.220698329
12525	Cd8a	0.72435477	20.41134752	0.318842409	0.164631218
12526	Cd8b1	0.737338894	21.33333333	1.016035791	0.350769706
12527	Cd9	0.206190946	20.08798646	0.76355113	0.25041132
12530	Cdc25a	0.805975662	23.61229314	0.062607491	0.032471248
12531	Cdc25b	0.698764134	24.68508287	0.074309362	0.074309362
12532	Cdc25c	0.502386168	21.33333333	0.846820596	0.251416399
12534	Cdk1	0.999904732	24	0.031444172	0.031444172
12537	Cdk11b	0.935996646	21.33333333	0.242577892	0.071909836
12539	Cdc37	0.33436829	20.19243986	0.089686409	0.015976947
12540	Cdc42	0.468024889	21.33333333	0.133635539	0.026604409
12544	Cdc45	0.05079568	21.33333333	0.554901269	0.554901269
12545	Cdc7	0.323583014	20.26388889	0.385184119	0.215679225
12549	Arhgap31	0.998992263	24	0.017474759	0.004462669
12550	Cdh1	0.54471058	25.23359961	0.366647099	0.062871808
12552	Cdh11	0.32656012	21.61470402	0.498665256	0.472746718
12554	Cdh13	0.25574893	22.73684211	0.28412845	0.28412845
12555	Cdh15	0.950316168	21.33333333	0.359865301	0.234250328
12556	Cdh16	0.515156865	24.87052342	1.4030351	0.364627472
12558	Cdh2	0.196272883	20.45050438	0.144679315	0.023330041
12560	Cdh3	0.170758257	21.33333333	0.702376978	0.625555239
12561	Cdh4	0.815275816	24.0201005	0.054075173	0.054075173
12562	Cdh5	0.021548273	20.0201005	0.195831674	0.03826214
12563	Cdh6	0.09355893	22.30509607	1.26061481	0.597574161
12566	Cdk2	0.888082427	25.33333333	0.117089483	0.040671826
12567	Cdk4	0.748390763	21.33333333	0.138482467	0.033877382
12568	Cdk5	0.363615449	21.33333333	0.137316227	0.045510832
12569	Cdk5r1	0.043340959	24.45144357	0.582814576	0.582814576
12571	Cdk6	0.078207685	20.0201005	0.433079401	0.12453739
12572	Cdk7	0.448937247	25.86324786	0.152037602	0.036136964
12575	Cdkn1a	0.195640089	20.9271473	0.94703792	0.94703792
12576	Cdkn1b	0.18167439	24.33684211	0.176199945	0.046313157
12577	Cdkn1c	0.623270291	21.33333333	0.204320137	0.204320137
12578	Cdkn2a	0.955354189	21.59722222	0.415100932	0.116564712
12579	Cdkn2b	0.286076844	21.35343384	0.903767888	0.434045522
12580	Cdkn2c	0.961566197	21.33333333	0.160418582	0.083459256
12581	Cdkn2d	0.801581783	20.56521739	0.365299651	0.365299651
12583	Cdo1	0.915899344	21.33333333	0.253998954	0.027697097
12585	Cdr2	0.627248958	20.15726496	0.455488419	0.455488419
12589	Ift81	0.025794743	21.33333333	0.545865814	0.435046813
12593	Cdyl	0.137829259	21.33333333	0.157777543	0.06682959
12606	Cebpa	0.764964728	20.26388889	0.152003065	0.018733465
12607	Cebpz	0.553612978	25.33333333	0.045490863	0.008239424
12608	Cebpb	0.1161369	20.19243986	0.748034909	0.132872258
12609	Cebpd	0.700660589	21.49059829	0.367612815	0.142688382
12611	Cebpg	0.945878364	22.66666667	0.070420598	0.012490606
12614	Celsr1	0.894626053	21.33333333	0.362954591	0.08972501
12615	Cenpa	0.229136497	20.08798646	0.361047565	0.361047565
12616	Cenpb	0.79702374	25.33333333	0.023343814	0.003866965
12617	Cenpc1	0.066417502	22.73973293	0.195944455	0.096169779
12623	Ces1g	0.191638078	22.56099456	0.514511977	0.073596341
12626	Cetn3	0.532630642	21.63350785	0.098271421	0.028361127
12628	Cfh	0.597054269	20.0201005	0.864528739	0.08549525
12630	Cfi	0.838638543	20.60473588	0.298964968	0.032680379
12631	Cfl1	0.549828046	21.33333333	0.211680742	0.029903041
12632	Cfl2	0.714352131	20.60473588	0.085460215	0.017375902
12633	Cflar	0.161877274	20.08798646	0.172898312	0.03351002
12638	Cftr	0.19152333	21.33333333	0.93960047	0.578379975
12643	Chad	0.903732341	21.33333333	0.326293284	0.326293284
12648	Chd1	0.013352894	20.9271473	0.285732994	0.05523512
12649	Chek1	0.070565689	22.09822536	0.671320446	0.649128022
12651	Chkb	0.251099537	21.33333333	0.534107728	0.151277472
12653	Chgb	0.957494434	21.33333333	0.596872976	0.151924745
12654	Chil1	0.218443283	21.33333333	2.831827599	1.147682445
12655	Chil3	0.228557433	20.15726496	2.845307987	1.223294976
12659	Ovgp1	0.088743145	22.80972381	0.493522062	0.267088614
12660	Chka	0.029540524	25.75680487	1.119962267	0.244376013
12662	Chm	0.049434907	20.37389771	0.136531635	0.032841647
12663	Chml	0.163291594	20.17184391	0.320326721	0.183772505
12667	Chrd	0.364542834	20.52195341	0.236961341	0.132454618
12669	Chrm1	0.073638137	20.15726496	0.775936073	0.544299494
12671	Chrm3	0.091649776	20.08798646	2.313888519	2.313888519
12675	Chuk	0.225176961	20.08798646	0.23821706	0.036543061
12684	Cideb	0.001945538	22.04819742	0.208634727	0.034134269
12686	Elovl3	0.147021251	22.91392294	1.414923891	0.195590296
12695	Patj	0.587473302	23.81489486	0.166862394	0.059666726
12696	Cirbp	0.050077808	23.32392221	0.51739934	0.157339573
12700	Cish	0.718093427	20.22797927	2.277013765	0.895054631
12702	Socs3	0.820783751	21.33333333	2.136371474	0.622366631
12703	Socs1	0.402228321	21.59139785	1.061332139	0.809377544
12704	Cit	0.147419367	21.25586968	0.422704467	0.422704467
12709	Ckb	0.010678593	20.96572698	0.692978615	0.281460694
12721	Coro1a	0.438138133	21.33333333	0.751795036	0.287723532
12722	Clca3a1	0.768547846	21.33333333	1.018652223	0.352057578
12724	Clcn2	0.061253877	20.33684211	0.362472372	0.074783226
12725	Clcn3	0.392496903	21.96825397	0.182929997	0.030471654
12727	Clcn4	0.877125459	21.33333333	0.077087878	0.012870425
12728	Clcn5	0.307311498	21.33333333	0.29148214	0.111158131
12729	Clns1a	0.036375562	22.14873214	0.099052391	0.02287995
12737	Cldn1	0.012088076	21.99269506	0.669727558	0.107294919
12738	Cldn2	0.315935097	21.33333333	0.557352752	0.088860865
12739	Cldn3	0.280709836	25.04295393	0.255615204	0.042194836
12740	Cldn4	0.467604343	21.33333333	0.886093966	0.382735942
12741	Cldn5	0.377892535	21.21242083	0.219340047	0.067383238
12747	Clk1	0.247995338	25.76367816	0.3573432	0.074170482
12748	Clk2	0.057152987	20.19243986	0.320049586	0.125628941
12750	Clk4	0.354690862	22.68193042	0.229054709	0.054415372
12751	Tpp1	0.983801174	20.89393939	0.091989914	0.016695921
12752	Cln3	0.135698485	20.19243986	0.099984317	0.046347653
12753	Clock	0.481705901	23.25333333	0.329327101	0.056170523
12757	Clta	0.458714724	21.33333333	0.197093793	0.033570812
12759	Clu	0.809071522	20.76722533	0.561327189	0.056894572
12763	Cmah	0.986135772	21.33333333	0.034918496	0.004391588
12764	Cmas	0.711882121	24.49407407	0.097152081	0.019377537
12765	Cxcr2	0.682005116	21.33333333	0.999552702	0.999552702
12766	Cxcr3	0.628126312	21.50318471	0.662746186	0.492850439
12767	Cxcr4	0.923080482	21.33333333	0.396872251	0.396872251
12768	Ccr1	0.036098789	21.33333333	1.54304366	0.98500914
12769	Ccr9	0.007559946	20.2762973	0.285690672	0.285690672
12771	Ccr3	0.681746752	20.19243986	0.387318993	0.383788378
12772	Ccr2	0.618603422	21.33333333	0.67241869	0.405208127
12773	Ccr4	0.613966519	24	0.258520472	0.074530645
12774	Ccr5	0.205593515	21.33333333	0.471280295	0.147822234
12775	Ccr7	0.629562573	21.31952418	0.728196206	0.433388413
12777	Ccr10	0.806241671	24	0.204065542	0.127436364
12778	Ackr3	0.028798267	23.49200794	0.604855107	0.604855107
12780	Abcc2	0.050030179	20.33684211	0.470358157	0.054192293
12785	Cnbp	0.508292043	25.49693252	0.062082361	0.00811707
12793	Cnih1	0.981153633	21.33333333	0.053822286	0.011219033
12794	Cnih2	0.51984271	21.33333333	0.414456288	0.396259893
12795	Plk3	0.082592408	20.22797927	1.640741796	0.394560249
12796	Camp	0.476703969	20.30017452	1.721151195	0.442790194
12797	Cnn1	0.806190897	22.88015139	0.086859271	0.039304269
12798	Cnn2	0.044533759	20.33684211	0.305768652	0.122561975
12799	Cnp	0.000614237	22.88015139	0.307450347	0.083240998
12802	Cnr2	0.944372755	25.33333333	0.107965513	0.046331463
12803	Cntf	0.004126038	21.59594863	0.362594529	0.362594529
12804	Cntfr	0.878992531	22.38848921	0.284877682	0.284877682
12807	Hps3	0.856608482	24	0.046398763	0.014950553
12808	Cobl	0.002314927	24.58666667	0.422212118	0.094317712
12810	Coch	0.263646107	20.56521739	0.428785161	0.179659967
12812	Coil	0.2472701	20.19243986	0.261564442	0.115010338
12813	Col10a1	0.488596538	21.33333333	0.330246446	0.330246446
12815	Col11a2	0.815549618	20.42069955	0.328707633	0.260047949
12816	Col12a1	0.660619014	21.33782267	0.315042229	0.161313033
12817	Col13a1	0.843246154	21.68191721	0.147301243	0.068277086
12818	Col14a1	0.383858527	21.33333333	0.173545048	0.028235914
12819	Col15a1	0.320900238	20.15726496	0.996807073	0.370658081
12821	Col17a1	0.521512179	25.30753948	0.304610345	0.180841449
12822	Col18a1	0.639860603	21.33333333	0.171822507	0.018955987
12824	Col2a1	0.109292862	21.77740648	1.205094473	0.318438478
12825	Col3a1	0.133402745	20.33684211	0.758492167	0.124045346
12826	Col4a1	0.0236293	21.97591542	0.630693781	0.11034942
12827	Col4a2	0.032105978	21.97387205	0.488504569	0.095256396
12828	Col4a3	0.45424751	21.33333333	0.261960744	0.261960744
12829	Col4a4	0.044749207	24.32041344	0.439054049	0.439054049
12830	Col4a5	0.323246297	20.05387205	0.35496444	0.247258233
12831	Col5a1	0.000135653	23.08803017	0.54272735	0.154970076
12832	Col5a2	0.18261864	20.33684211	0.727918767	0.271002445
12833	Col6a1	0.251251488	21.37193708	0.454847214	0.13084265
12834	Col6a2	0.383553691	20.85926134	0.384163708	0.159953395
12835	Col6a3	0.080503236	20.05387205	0.524558199	0.114831375
12836	Col7a1	0.933878365	20.54374909	0.301469216	0.162097877
12837	Col8a1	0.034820822	21.33333333	0.451178379	0.451178379
12840	Col9a2	0.452850419	23.27140255	0.524360206	0.137200399
12841	Col9a3	0.469968723	24	0.315132585	0.11136434
12842	Col1a1	0.241771392	21.07525638	1.036917817	0.342177604
12843	Col1a2	0.349551176	20.12244898	0.552249816	0.128630604
12846	Comt	0.347627456	21.0316007	0.350724749	0.037053871
12847	Copa	0.414715128	23.11586453	0.13153032	0.017596848
12848	Cops2	0.131632308	20.08798646	0.136241788	0.026252708
12850	Coq7	0.752016129	20.89289714	0.156625614	0.039520571
12856	Cox17	0.096270198	21.67017544	0.164538491	0.044175047
12857	Cox4i1	0.555466083	20.22797927	0.099139427	0.012765115
12858	Cox5a	0.492088765	20.30017452	0.205772089	0.034109118
12859	Cox5b	0.558552941	22.96684119	0.064634041	0.009370467
12861	Cox6a1	0.883171043	22.66666667	0.052303747	0.008048554
12864	Cox6c	0.347749843	23.68627451	0.113326647	0.017528938
12865	Cox7a1	0.884687527	21.45578231	0.098161227	0.098161227
12866	Cox7a2	0.004391475	24.45144357	0.112103899	0.018579665
12867	Cox7c	0.998671089	22.66666667	0.011076873	0.001651934
12868	Cox8a	0.8638832	25.33333333	0.045827609	0.006753202
12870	Cp	0.576911836	20.30017452	1.10623213	0.108693503
12874	Cpd	0.964046838	21.33333333	0.06560653	0.010824091
12876	Cpe	0.752641348	24	0.558150624	0.232372842
12877	Cpeb1	0.047812306	23.8373646	0.326304411	0.326304411
12879	Cys1	0.311994507	22.62957149	0.574228491	0.574228491
12890	Cplx2	0.611587922	24	0.057045997	0.057045997
12892	Cpox	0.450340387	21.33333333	0.141639525	0.020987041
12894	Cpt1a	0.141950294	20.57656315	0.48305074	0.059608118
12895	Cpt1b	0.304975337	22.07726496	0.451965281	0.451965281
12896	Cpt2	0.744874075	20.56521739	0.13610368	0.020398793
12902	Cr2	0.999966406	21.33333333	0.038001296	0.038001296
12905	Cradd	0.860818316	23.43389199	0.119486913	0.046670221
12908	Crat	0.584985041	22.17249417	0.153537608	0.032550727
12909	Crcp	0.27485108	24.45144357	0.260745362	0.06211142
12912	Creb1	0.004149139	23.66468085	0.237631249	0.051842578
12913	Creb3	0.256938619	20.12244898	0.275805798	0.054864281
12914	Crebbp	0.174929804	21.56131261	0.313976033	0.059425684
12915	Atf6b	0.686929363	20.70538999	0.36131055	0.106722248
12916	Crem	0.234095052	21.33333333	0.548833252	0.137897189
12922	Crhr2	0.602985923	21.82078853	0.261092828	0.091336456
12925	Crip1	0.826339174	21.33333333	0.385568803	0.347640521
12927	Bcar1	0.198543623	21.33333333	0.706004918	0.178588602
12928	Crk	0.434667605	20.19243986	0.158485678	0.025557708
12929	Crkl	0.004012087	21.70723104	0.180410466	0.036517279
12934	Dpysl2	0.948146332	21.33333333	0.150137635	0.03913216
12941	Pcdha5	0.862864954	24	8.01E-05	2.27E-05
12944	Crp	0.527978531	20.05387205	0.871115827	0.104549931
12946	Cr1l	0.474791975	22.66666667	0.148325228	0.030034975
12950	Hapln1	0.041903386	20.19243986	1.849341537	0.996925496
12952	Cry1	0.044356567	23.30720539	0.918004292	0.254606497
12953	Cry2	0.033388439	20.05387205	0.510905164	0.153486104
12955	Cryab	0.815469876	24	0.277363017	0.277363017
12962	Crybb3	0.867987446	22.82393162	1.083015472	1.083015472
12971	Crym	0.527228031	21.33333333	0.498451032	0.498451032
12972	Cryz	0.194144726	24.06569536	0.159614124	0.026952683
12974	Cs	0.933135686	25.33333333	0.172981164	0.026415786
12977	Csf1	0.844398482	24.60768117	0.143935876	0.047969033
12978	Csf1r	0.823361481	21.33333333	0.197754546	0.031823887
12982	Csf2ra	0.154988281	20.19243986	0.307586861	0.258354577
12983	Csf2rb	0.075139923	20.33684211	0.593883005	0.20734748
12984	Csf2rb2	0.852050956	23.19279279	0.345543007	0.345543007
12986	Csf3r	0.58577601	21.33333333	0.780845543	0.780845543
12988	Csk	0.091761286	23.50582751	0.132956652	0.027815504
12995	Csnk2a1	0.931042053	20.08798646	0.085154849	0.012493354
13000	Csnk2a2	0.079292389	22.80972381	0.187310625	0.078987022
13001	Csnk2b	0.113755528	21.96825397	0.152935067	0.032709206
13002	Dnajc5	0.827336719	21.33333333	0.118628084	0.019689186
13003	Vcan	0.641017359	21.33333333	1.067068873	1.067068873
13006	Smc3	0.393264035	22.66666667	0.147519456	0.033898285
13007	Csrp1	0.099298729	20.9271473	0.39222102	0.116584136
13008	Csrp2	0.865238248	21.33333333	0.335555537	0.082513413
13009	Csrp3	0.335438378	20.0201005	0.472365504	0.134587439
13010	Cst3	0.756047534	21.4213198	0.267262432	0.040143002
13011	Cst7	0.954547414	23.20357942	0.330737726	0.112331844
13014	Cstb	0.780281166	24.15726496	0.107240801	0.024339511
13016	Ctbp1	0.650304754	20.12244898	0.069641336	0.01441474
13017	Ctbp2	0.828549196	24.0201005	0.069325276	0.043431709
13018	Ctcf	0.79380053	21.33333333	0.155141616	0.034566912
13019	Ctf1	0.90021582	24.19338422	0.10060461	0.093568696
13024	Ctla2a	0.465487598	21.33333333	0.620695074	0.485898133
13025	Ctla2b	0.904739877	21.33333333	0.244877615	0.149473441
13026	Pcyt1a	0.018486361	20.37389771	0.341758078	0.051052572
13030	Ctsb	0.719461807	21.33333333	0.232264674	0.026672406
13032	Ctsc	0.520405868	20.22797927	0.56332212	0.089794783
13033	Ctsd	0.651054217	21.33333333	0.161535654	0.019666208
13034	Ctse	0.885481612	25.33333333	0.035817278	0.017986401
13035	Ctsg	0.489253289	20.08798646	2.513934163	0.631312564
13036	Ctsh	0.958169458	21.33333333	0.01821913	0.002563015
13038	Ctsk	0.613997796	21.33333333	0.514006747	0.514006747
13039	Ctsl	0.664782121	20.33684211	0.537842422	0.062041098
13040	Ctss	0.595927322	21.33333333	0.632315807	0.121867844
13041	Ctsw	0.619008039	21.50318471	0.299033429	0.299033429
13043	Cttn	0.106716225	22.77454891	0.159248654	0.031374444
13046	Celf1	0.065018427	20.05387205	0.238904586	0.037869063
13047	Cux1	0.147495767	20.05387205	0.282065998	0.080779282
13048	Cux2	0.459198764	20.86289991	0.284754294	0.143105866
13051	Cx3cr1	0.153720838	20.12244898	1.114700741	1.114700741
13052	Cxadr	0.531033149	21.77483444	0.456740318	0.062571108
13056	Cyb561	0.820541027	20.0201005	1.24017952	0.375286176
13057	Cyba	0.481735697	20.12244898	0.440315197	0.207377534
13058	Cybb	0.681913752	21.33333333	0.306735001	0.06893113
13063	Cycs	0.088133389	23.24055922	0.136392972	0.020283712
13074	Cyp17a1	0.860569555	20.26388889	1.277732917	0.563528643
13076	Cyp1a1	0.046412589	23.01731585	0.391222217	0.391222217
13077	Cyp1a2	0.114548098	20.05387205	0.593335601	0.067353272
13078	Cyp1b1	0.902754017	21.33333333	0.422014464	0.422014464
13079	Cyp21a1	0.456950816	21.33333333	0.571277516	0.571277516
13082	Cyp26a1	0.977475926	24	0.496427162	0.132281336
13085	Cyp2a12	0.464936018	25.33333333	0.059155116	0.00686655
13086	Cyp2a4	0.047851554	20.33684211	1.254175823	0.517986288
13087	Cyp2a5	0.015842659	25.56559882	1.851573606	0.224416225
13088	Cyp2b10	0.058313054	25.18437521	1.987433541	0.462863108
13094	Cyp2b9	0.318305126	21.33333333	1.338687938	0.370870651
13095	Cyp2c29	0.029727089	25.33738836	0.526537956	0.050422805
13096	Cyp2c37	0.080948062	21.45738083	0.84379757	0.119034212
13097	Cyp2c38	0.102059798	20.05387205	0.67815099	0.212634978
13098	Cyp2c39	0.841608443	21.33333333	0.520987793	0.507951583
13099	Cyp2c40	0.501089502	21.33333333	1.371850962	0.410262631
13101	Cyp2d10	0.968926364	24	0.336659144	0.037029913
13105	Cyp2d9	0.88631559	20.22797927	0.196294495	0.019601448
13106	Cyp2e1	0.003756463	23.91772887	0.528727601	0.045694769
13107	Cyp2f2	0.96353712	21.33333333	0.185787659	0.01945427
13108	Cyp2g1	0.010949915	22.47647567	1.864297777	1.123137075
13109	Cyp2j5	0.825641858	25.33333333	0.030567675	0.003319058
13110	Cyp2j6	0.909080088	22.91815857	0.147795495	0.024611137
13112	Cyp3a11	0.541980417	20.0201005	0.448222386	0.038909547
13113	Cyp3a13	0.749387568	20.05387205	0.869728461	0.122196817
13114	Cyp3a16	0.660631211	24	0.927152946	0.673670296
13116	Cyp46a1	0.3973315	20.12244898	0.432595767	0.322528463
13117	Cyp4a10	0.272630979	20.12244898	1.898297297	0.338267755
13118	Cyp4a12b	0.935648413	24	0.230566668	0.049274085
13119	Cyp4a14	0.043997411	20.33684211	2.39159212	0.539849062
13120	Cyp4b1	0.579336889	22.671156	0.190664671	0.047811651
13121	Cyp51	0.02133616	25.33333333	0.450155699	0.058940869
13122	Cyp7a1	0.038704068	22.86005089	1.13891051	0.152659972
13123	Cyp7b1	0.141365883	20.33684211	0.441980296	0.052126146
13124	Cyp8b1	0.74377639	22.68676717	0.48340068	0.059480539
13131	Dab1	0.696647591	22.68676717	0.279041079	0.132438615
13132	Dab2	0.44850316	20.12244898	0.238893497	0.081684291
13134	Dach1	0.973412786	22.27895981	0.0803659	0.044523773
13135	Dad1	0.813571568	21.16078431	0.258240131	0.047812368
13136	Cd55	0.587780632	21.33333333	0.166758873	0.044350428
13138	Dag1	0.298477707	20.12244898	0.230496245	0.038541051
13139	Dgka	0.815535697	25.33333333	0.10809005	0.049113722
13143	Dapk2	0.977919093	25.33333333	0.061232291	0.020432243
13144	Dapk3	0.722066789	25.17378917	0.251322412	0.067831329
13163	Daxx	0.004829206	20.68542598	0.510790495	0.151298911
13167	Dbi	0.821284885	21.33333333	0.11281698	0.013263618
13168	Dbil5	0.159105708	20.0201005	0.27847687	0.111232693
13169	Dbnl	0.839090836	25.33333333	0.09650287	0.023621459
13170	Dbp	0.238846076	20.61247277	2.716719908	0.847966389
13171	Dbt	0.13988193	23.00718061	0.262536328	0.041944735
13175	Dclk1	0.577780163	21.33333333	0.748692215	0.28516055
13176	Dcc	0.46100805	20.08798646	0.855402927	0.237177888
13177	Eci1	0.802390679	20.0201005	0.185229698	0.030464782
13178	Dck	0.52121082	21.33333333	0.241136881	0.116401105
13179	Dcn	0.791117134	21.33333333	0.349752967	0.052277765
13180	Pcbd1	0.521017947	24.05387205	0.06054434	0.008599608
13185	Vps26c	0.070552737	20.12244898	0.341511135	0.079336484
13190	Dct	0.962432926	24.98084291	0.197006003	0.101004986
13191	Dctn1	0.985783711	21.33333333	0.101434278	0.025716077
13193	Dcx	0.928880159	24	0.015033389	0.005724516
13194	Ddb1	0.025712651	22.73973293	0.137235698	0.017518267
13195	Ddc	0.411887632	25.92817514	0.741515797	0.120615431
13196	Asap1	0.883207525	21.33333333	0.136695319	0.036746613
13197	Gadd45a	0.318674431	21.77483444	1.029221056	0.438249248
13198	Ddit3	0.916807639	21.33333333	0.184054476	0.071788528
13200	Ddost	0.067158934	23.27537519	0.363471087	0.058528167
13202	Ddt	0.410592202	22.14797927	0.197932737	0.029172641
13204	Dhx15	0.836919765	24	0.048366396	0.008879785
13205	Ddx3x	0.352592927	20.22797927	0.247426636	0.032243603
13207	Ddx5	0.175058844	21.07525638	0.118668099	0.014738675
13209	Ddx6	0.084891896	20.05387205	0.355968618	0.051191471
13211	Dhx9	0.007305028	22.29906031	0.375889488	0.067055282
13214	Defb1	0.737295117	21.67017544	0.845226672	0.385721262
13244	Degs1	0.639066797	23.51320623	0.052611167	0.009022018
13340	Slc29a2	0.037324755	20.26388889	0.545786654	0.390421552
13345	Twist2	0.641812298	24.4874552	0.391534843	0.124844089
13346	Des	0.134021614	20.0201005	0.323056521	0.142222429
13347	Dffa	0.372791987	20.30017452	0.16559846	0.04822802
13349	Ackr1	0.817493976	20.56521739	0.435551945	0.435551945
13350	Dgat1	0.443982971	20.05387205	0.161433998	0.042535378
13353	Dgcr6	0.212640289	20.0201005	0.492645679	0.129637026
13356	Dgcr2	0.478822433	21.33333333	0.224410131	0.038584671
13358	Slc25a1	0.790347614	21.33333333	0.138019459	0.020415622
13360	Dhcr7	0.995880409	25.33333333	0.042249999	0.007985439
13361	Dhfr	0.227172043	23.30374677	0.220129175	0.046713804
13363	Dhh	0.968371372	22.73684211	0.259810898	0.145128812
13367	Diaph1	0.785603822	21.33333333	0.173836505	0.035035409
13368	Dffb	0.42015605	20.4874552	0.427308381	0.387977761
13370	Dio1	0.718813063	20.22372343	0.276858167	0.039107814
13382	Dld	0.671661019	21.33333333	0.188745184	0.031363834
13383	Dlg1	0.357341745	20.05387205	0.206187794	0.039382349
13385	Dlg4	0.987478402	24	0.368379258	0.325576726
13388	Dll1	0.34737494	20.22797927	0.790096337	0.534171644
13393	Dlx3	0.844514232	21.33333333	0.897712842	0.230599448
13400	Dmpk	0.995964861	21.33333333	0.151288351	0.047211785
13401	Dmwd	0.571087296	25.33333333	0.084350695	0.02922482
13405	Dmd	0.073739926	21.77740648	0.291765235	0.060567098
13411	Dnah11	0.959633234	23.43389199	0.166003959	0.166003959
13417	Dnah8	0.551871168	21.33333333	0.531171554	0.47104845
13418	Dnajc1	0.22403205	21.33333333	0.212568536	0.045039962
13419	Dnase1	0.167611948	20.37389771	0.390672616	0.390672616
13421	Dnase1l3	0.737239948	21.33333333	0.137259676	0.028114699
13423	Dnase2a	0.919733165	21.33333333	0.20605988	0.05933998
13424	Dync1h1	0.040587898	21.33333333	0.256791176	0.032177385
13427	Dync1i2	0.395896752	21.33333333	0.088712584	0.019183517
13429	Dnm1	0.0763335	23.72182254	0.545991803	0.250252972
13430	Dnm2	0.378546687	21.33333333	0.102164245	0.019671596
13433	Dnmt1	0.032925301	25.17378917	0.100590066	0.025294694
13434	Trdmt1	0.935984626	24	0.114099888	0.114099888
13435	Dnmt3a	0.137667216	22.65285752	0.252968928	0.05812303
13436	Dnmt3b	0.172874148	20.05387205	0.881563854	0.583538908
13437	Dnpep	0.428206246	20.08798646	0.406154451	0.081518028
13445	Cdk2ap1	0.112207838	22.88102021	0.049788231	0.012944818
13446	Doc2a	0.811415668	21.33333333	0.148937723	0.148937723
13447	Doc2b	0.903222164	21.33333333	0.783400388	0.314285054
13448	Dok1	0.688462995	21.33333333	0.348159376	0.348159376
13449	Dok2	0.02723274	20.30017452	0.391889354	0.338594489
13476	Reep5	0.33606035	20.0201005	0.366082981	0.100225273
13478	Dpagt1	0.995710378	20.22797927	0.09462405	0.022804839
13479	Dpep1	0.959194119	24.58666667	0.147074778	0.147074778
13480	Dpm1	0.056007326	24.45144357	0.149575714	0.030118027
13481	Dpm2	0.42888071	24.21399177	0.062883819	0.027942068
13482	Dpp4	0.072118316	23.51789077	0.191009124	0.03181247
13486	Dr1	0.148330909	24.30017452	0.087750039	0.022305472
13494	Drg1	0.263225462	20.08798646	0.277550097	0.057419579
13495	Drg2	0.462337961	21.46805773	0.066910068	0.015202219
13496	Arid3a	0.913271201	25.33333333	0.23964746	0.195488334
13497	Drp2	0.233516018	22.35979512	0.760503399	0.244166723
13498	Atn1	0.152761397	20.12244898	0.425942315	0.251078742
13506	Dsc2	0.217691183	24.87052342	0.162998891	0.030255204
13508	Dscam	0.266564858	20.05387205	1.421993583	0.400202964
13511	Dsg2	0.164121734	20.12244898	0.414850303	0.059784625
13518	Dst	0.007619581	20.96572698	0.365656054	0.049832667
13521	Slc26a2	0.764689481	20.78950424	0.198904912	0.072349071
13527	Dtna	0.98002343	23.11811024	0.144003247	0.052141804
13528	Dtnb	0.153374703	22.18388889	0.256475956	0.066438331
13531	Usp17la	0.980173204	24	0.498247914	0.17906255
13537	Dusp2	0.986775139	25.33333333	0.487190482	0.187833935
13542	Dvl1	0.6971456	20.0201005	0.145546571	0.026743432
13543	Dvl2	0.116363199	24.8401084	0.503637725	0.333002849
13544	Dvl3	0.140348855	20.0201005	0.500274715	0.265857636
13548	Dyrk1a	0.080549814	22.671156	0.217585142	0.049490336
13549	Dyrk1b	0.093662586	20.15726496	0.350061548	0.173669906
13555	E2f1	0.712792821	22.85910653	0.133919042	0.120613949
13557	E2f3	0.250491948	23.20357942	0.281984888	0.101769617
13559	E2f5	0.097395527	22.83805865	0.224727696	0.106455495
13560	E4f1	0.900876243	21.33333333	0.126983539	0.053126927
13587	Ear2	0.87241556	21.33333333	0.563965184	0.406120392
13589	Mapre1	0.507665984	21.33333333	0.093869051	0.019279277
13590	Lefty1	0.02964781	24.82041632	0.760686578	0.760686578
13591	Ebf1	0.384712349	23.72182254	0.724184844	0.285338823
13595	Ebp	0.020331658	20.05387205	0.186967722	0.025446151
13601	Ecm1	0.227842825	24.08798646	0.129027689	0.025952565
13602	Sparcl1	0.082252899	24.87052342	0.230071566	0.086100113
13603	Opn3	0.309960527	21.33333333	0.299086376	0.299086376
13605	Ect2	0.969827954	25.17378917	0.224092659	0.224092659
13607	Eda	0.948848914	22.66666667	0.291386564	0.291386564
13609	S1pr1	0.717465567	21.68398251	0.267151952	0.045194801
13610	S1pr3	0.010525174	23.14818962	0.545661269	0.278761998
13611	S1pr4	0.798446382	22.05925926	0.211926974	0.194671584
13614	Edn1	0.875178648	21.33333333	0.205010507	0.205010507
13617	Ednra	0.473719905	21.33333333	0.496492453	0.208892077
13618	Ednrb	0.721054623	24	0.128649134	0.031451378
13619	Phc1	0.142261513	23.24055922	0.175493136	0.175493136
13626	Eed	0.980149652	21.33333333	0.116547846	0.034357457
13627	Eef1a1	0.975834589	24	0.032442413	0.002703878
13629	Eef2	0.460277716	20.37389771	0.08837652	0.008511272
13631	Eef2k	0.226945312	21.33333333	0.230761485	0.068402292
13636	Efna1	0.375070887	25.06116643	0.834070329	0.176547953
13638	Efna3	0.178996257	20.08798646	1.268207966	1.268207966
13639	Efna4	0.362037035	21.33333333	0.954299099	0.328180539
13640	Efna5	0.186636293	20.22797927	0.243726764	0.124397653
13641	Efnb1	0.429722749	23.51540291	0.258447368	0.076388122
13642	Efnb2	0.067662626	21.95823255	0.392165834	0.230828193
13644	Efs	0.384164601	22.9870801	0.33246072	0.119351697
13645	Egf	0.502529562	26.16478016	0.317913631	0.317913631
13649	Egfr	0.884504544	21.33333333	0.274809903	0.030240533
13650	Rhbdf1	0.929850888	21.33333333	0.143942045	0.090182234
13653	Egr1	0.48073478	21.4063996	1.198636348	0.803333541
13654	Egr2	0.811366599	21.54178092	0.343522288	0.135926832
13660	Ehd1	0.997519943	21.33333333	0.075872428	0.01541044
13661	Ehf	0.176609445	22.92473118	0.697223298	0.697223298
13663	Ei24	0.995436644	24	0.028133324	0.004391734
13664	Eif1a	0.075545134	22.44236126	0.388524931	0.063727574
13665	Eif2s1	0.493429596	21.33333333	0.145746565	0.028626683
13666	Eif2ak3	0.969676538	21.33333333	0.107031485	0.02418839
13667	Eif2b4	0.001063022	23.14818962	0.268059246	0.060208674
13669	Eif3a	0.979188588	21.33333333	0.106753911	0.014766782
13680	Ddx19a	0.075164639	22.08906602	0.183984784	0.054168306
13681	Eif4a1	0.301174475	20.56521739	0.126271411	0.01593128
13682	Eif4a2	0.955587542	22.68676717	0.06473631	0.009445471
13684	Eif4e	0.107888218	21.33333333	0.236770666	0.046682391
13685	Eif4ebp1	0.999564164	21.33333333	0.043955346	0.009150394
13688	Eif4ebp2	0.618397614	21.33333333	0.3474433	0.071089191
13690	Eif4g2	0.173486484	20.26388889	0.171216365	0.021653324
13706	Cela2a	0.826110417	21.33333333	0.380283831	0.380283831
13709	Elf1	0.043556358	21.39199798	0.094735793	0.02128806
13710	Elf3	0.148421128	20.08798646	0.90447104	0.90447104
13711	Elf5	0.204038921	21.33333333	0.897079562	0.897079562
13712	Elk1	0.56641189	22.18388889	0.137639605	0.082861405
13713	Elk3	0.411508506	23.11811024	0.137753685	0.043074876
13714	Elk4	0.044286635	20.33684211	0.337490126	0.064038584
13716	Ell	0.950275737	24	0.0807115	0.020065139
13717	Eln	4.37E-05	23.10581485	1.138815749	1.138815749
13722	Aimp1	0.615115064	23.11811024	0.108570219	0.026178253
13723	Emb	0.537988202	21.33333333	1.406106137	1.385410531
13726	Emd	0.834366266	21.33333333	0.038209892	0.013096748
13728	Mark2	0.169931056	21.33333333	0.231346859	0.075963097
13730	Emp1	0.049185492	20.33684211	1.029983124	0.956965713
13731	Emp2	0.92702784	25.33333333	0.081867987	0.034746915
13732	Emp3	0.690862713	21.33333333	0.431815421	0.431815421
13733	Adgre1	0.530827062	21.33333333	0.477117142	0.096417726
13798	En1	0.720704694	22.66666667	1.085030898	0.31564544
13799	En2	0.674233124	20.44919786	0.189391812	0.066644719
13800	Enah	0.121029775	22.76510543	0.19707028	0.195297279
13803	Enc1	0.05472849	22.12283757	0.646492034	0.293065139
13804	Endog	0.026044367	20.08798646	0.168788091	0.032967796
13805	Eng	0.903067981	20.26388889	0.161017398	0.029123333
13806	Eno1	0.182879884	23.07506657	0.377927169	0.049628165
13807	Eno2	0.849673423	20.63394097	0.51191792	0.212439713
13808	Eno3	0.136752748	20.52948757	0.391003782	0.391003782
13809	Enpep	0.030948302	20.97176274	0.350812962	0.053606731
13813	Eomes	0.369015586	21.33333333	1.275818583	0.352543487
13819	Epas1	0.132829961	22.36914004	0.297711728	0.043327785
13821	Epb41l1	0.579079747	22.93055556	0.121424913	0.088618337
13822	Epb41l2	0.17059331	23.68627451	0.091384466	0.021472687
13823	Epb41l3	0.102741422	20.05387205	0.457995286	0.261571691
13824	Epb41l4a	0.968677942	24	0.29329678	0.29329678
13828	Epb42	0.360535872	20.08798646	0.924100075	0.36038836
[truncated: 12,519 more rows]
