# Supplementary material for: Endogenous circadian time genes expressions in the liver of mice under constant darkness
Source: BMC Genomics. 2020 Mar 12;21:224. doi: 10.1186/s12864-020-6639-4 (PMC7066782; doi:10.1186/s12864-020-6639-4)
Supplement: Supplementary file 2 — Additional file 2. Oscillation genes under LD. RNA-Seq data of LD was subjected to MetaCycle to screen oscillation genes. [file 12864_2020_6639_MOESM2_ESM.csv]

ENTREZID	SYMBOL	meta2d_pvalue	meta2d_period	meta2d_AMP	meta2d_rAMP
100017	Ldlrap1	0.683480767	21.33333333	0.136144297	0.027740427
100019	Mdn1	0.813878746	21.33333333	0.472483479	0.086525865
100033459	Ifi208	0.709291252	22.10055866	0.252615144	0.252615144
100034251	Wfdc17	0.657446385	24.41134752	0.266682484	0.080588331
100034361	Mfap1b	0.660313084	21.33333333	0.228486161	0.092935514
100034363	Tmsb15b2	0.44682616	20.0201005	0.396284165	0.396284165
100034726	Gm15772	0.021168116	22.88015139	0.196185824	0.196185824
100036521	Umad1	0.116160222	20.08798646	0.212277949	0.046599044
100036523	Gm16982	0.061914531	20.15726496	0.631687297	0.335926847
100036768	Gm11696	0.762646883	21.97802198	0.183034077	0.183034077
100037258	Dnajc3	0.270208234	24.19243986	0.077337393	0.008830786
100037262	Gm12359	0.833590563	21.33333333	0.269741611	0.269741611
100037278	Fam129c	0.542098292	21.33333333	0.907674501	0.907674501
100037282	Rsph3b	0.055770608	21.33333333	0.091750624	0.0359767
100037283	Rnaset2a	0.405409157	24.5457593	0.107160577	0.029894303
100037396	D030047H15Rik	0.840500388	21.33333333	0.850314291	0.850314291
100038347	Fam174b	0.731536834	20.33684211	0.230527819	0.084698706
100038353	Gm10532	0.2872861	20.22797927	0.38428354	0.297753493
100038356	Gm15612	0.508055869	20.08798646	0.283548431	0.208331266
100038363	F630028O10Rik	0.327228806	21.41719078	0.229146294	0.155918902
100038378	Gm10433	0.072723326	22.47647567	0.621127968	0.621127968
100038392	Gm10785	0.193813996	21.33333333	0.364404816	0.304878038
100038464	Gm15441	0.894091162	21.33333333	0.191871192	0.191871192
100038514	Gm11837	0.461858072	21.33333333	0.385791184	0.385791184
100038525	Gm10804	0.146499891	21.33333333	0.988853307	0.988853307
100038538	Gm10767	0.966803574	21.33333333	0.198731344	0.198731344
100038554	Gm15348	0.196787589	23.91425378	1.835047765	0.840237448
100038591	F420014N23Rik	0.679958536	22.85910653	0.0697764	0.045653644
100038693	Tmem51os1	0.827637772	22.66666667	0.362922883	0.208607277
100038712	Gm10516	0.831349628	23.11811024	0.112152437	0.112152437
100038725	Cep85l	0.564932697	21.33333333	0.154919579	0.034929463
100038862	Btnl1	0.625578197	23.50582751	0.289494974	0.137124267
100038882	Isg15	0.115347508	20.85926134	0.59617295	0.482969939
100038927	Defa30	0.01700222	22.54639188	0.388007437	0.293968253
100038948	Mup9	0.834776531	21.33333333	1.822747585	0.508117014
100039008	Mup10	0.890939164	20.37389771	0.089323577	0.01093519
100039028	Mup11	0.402571645	20.26388889	0.738105374	0.075516381
100039054	Mup12	0.258351077	20.05387205	0.163110572	0.025230471
100039089	Mup13	0.552740244	21.5257732	0.626032527	0.589468336
100039116	Mup14	0.80665654	20.41134752	0.197392573	0.028060087
100039123	Gm14295	0.90254077	20.37389771	0.173845887	0.105724059
100039138	Gm2061	0.185919729	20.37389771	0.993644873	0.993644873
100039150	Mup15	0.852942227	21.33333333	1.236636747	0.172437232
100039177	Mup16	0.8106729	22.66666667	0.575453283	0.09293096
100039206	Mup17	0.884672375	21.33333333	1.154456592	0.134913514
100039495	Gm15706	0.174057706	21.33333333	0.276238549	0.252002404
100039707	Mthfsl	0.827351653	21.33333333	0.239942359	0.078009309
100039731	Gm10051	0.914136077	21.08618975	0.127795058	0.127795058
100039795	Ildr2	0.790085437	25.33333333	0.099618934	0.018568581
100039796	Tgtp2	0.707379759	21.33333333	0.148569268	0.113811593
100039864	Snhg12	0.866350537	24	0.068825516	0.021266883
100039968	Tmem35b	0.74652433	21.59139785	0.180023871	0.072511265
100040462	Mndal	0.427393269	21.49059829	0.104448764	0.025672474
100040531	Dynlt1f	0.12325662	23.03701663	0.321529769	0.321529769
100040563	Dynlt1c	0.71747399	23.84045584	0.167335416	0.109533716
100040599	Gm15319	0.70693163	23.95061728	0.394400985	0.15622081
100040608	Fancf	0.665325406	22.06896552	0.172007949	0.08623017
100040766	Mroh2a	0.551218554	20.12244898	0.242764029	0.242764029
100040843	Cyp4a32	0.271410957	21.33333333	0.230367536	0.063618788
100040970	Rpl14-ps1	0.068460565	20.19243986	0.102031078	0.026412904
100040999	Gm3086	0.125269332	20.15726496	0.522062562	0.412464398
100041085	Mfsd4b3-ps	0.004532639	20.37389771	0.367672565	0.088743763
100041194	Ahnak2	0.983242765	21.33333333	0.1363706	0.1363706
100041230	Hist1h4m	0.012031453	20.36868438	0.406581891	0.406581891
100041286	Snhg15	0.82779375	21.33333333	0.172173457	0.172173457
100041433	Zfp981	0.751907879	23.11811024	0.268286996	0.228891181
100041449	Cyp3a59	0.011571542	20.12244898	0.595936823	0.105369593
100041480	Gm9833	0.96080107	24	0.103750415	0.103750415
100041546	Ly6c2	0.420999604	21.33333333	1.121562397	0.649680937
100041585	Amd2	0.068805937	20.05387205	0.590272263	0.590272263
100041658	Mup7	0.819200578	20.05387205	0.173358578	0.019280681
100041677	Zfp984	0.297727347	21.33333333	0.312965627	0.206888152
100041687	Mup8	0.693498947	20.15726496	0.457731335	0.457731335
100041694	Gm10451	0.506317399	21.33333333	0.489381147	0.342311964
100041734	4930522L14Rik	0.21850655	21.33333333	0.66406129	0.617743362
100041953	Sap18b	0.801517562	25.30139721	0.033689167	0.02152054
100041979	Gm3604	0.708705872	24	0.106824243	0.059247107
100042056	9130019P16Rik	0.836489658	21.33333333	0.407570804	0.248506019
100042069	Impdh2-ps	0.194160776	21.33333333	0.278561688	0.177533787
100042165	BC005561	0.995081818	21.33333333	0.041664926	0.009843524
100042314	Gm10639	0.515597766	25.01960784	0.761417752	0.761417752
100042355	Gm10705	0.884594115	21.33333333	0.532705298	0.383795018
100042415	Mnd1-ps	0.08138624	20.75573269	0.32577699	0.145086238
100042416	D830025C05Rik	0.675641875	20.30017452	0.42292786	0.237946991
100042480	Nhsl2	0.90992141	21.87024609	0.04546483	0.030167459
100042484	4732419C18Rik	0.196079215	21.4213198	0.697998599	0.303818369
100042498	Mir22hg	0.182267596	21.33333333	0.74609177	0.142581631
100042784	Prdm11	0.98471504	21.97591542	0.039404213	0.039404213
100042807	Eif3j2	0.982014351	24	0.07666413	0.041412583
100042814	Apol7d	0.005733894	22.69030733	0.366277475	0.366277475
100042856	Gm4070	0.926033274	20.0201005	0.178377647	0.178377647
100042880	Rpl17-ps10	0.526429325	25.0521542	0.084833014	0.084833014
100042889	C920021L13Rik	0.458866569	20.46160161	0.270923676	0.270923676
100043034	Rex2	0.75577923	24	0.190795636	0.114685417
100043040	1110002L01Rik	0.199270583	21.50318471	0.407859909	0.156681101
100043102	4632428C04Rik	0.114394969	21.33333333	0.827211372	0.827211372
100043108	Cyp2c69	0.433527396	24.30017452	0.208713688	0.065503129
100043133	9130023H24Rik	0.326167227	21.33333333	0.243437054	0.085754045
100043160	Gm10012	0.935263728	24	0.031887786	0.031887786
100043272	Inafm2	0.365535098	22.25206046	0.165853296	0.042875221
100043324	Bnip3l-ps	0.543928615	21.33333333	0.149547216	0.149547216
100043348	Gm10045	0.81365486	21.33333333	0.502277745	0.234871657
100043403	Gm14410	0.514036437	22.66666667	0.246598521	0.246598521
100043468	Zfp955b	0.064082968	23.98644903	0.129377317	0.055186761
100043489	1300002E11Rik	0.14110149	21.33333333	0.181638615	0.06774404
100043497	Nat8f7	0.157079426	21.33333333	0.840716396	0.734771331
100043597	Srcap	0.764703915	22.66666667	0.114896369	0.029174824
100043609	Gm14207	0.964687972	25.33333333	0.005265397	0.002502176
100043636	AI662270	0.961438285	25.33333333	0.065506179	0.065506179
100043757	Zfp831	0.229744496	21.33333333	0.736663225	0.575973557
100043771	Gm10651	0.996052056	24	0.111036267	0.071879576
100043772	Zfp850	0.969908857	24	0.080130424	0.05475616
100043813	Rps27rt	0.477554609	25.17378917	0.196281112	0.184242284
100043911	Ppp4r1l-ps	0.691106749	21.67017544	0.079964045	0.024567997
100043915	Gm4724	0.741591506	25.33333333	0.289545773	0.119041155
100044193	Gm20939	0.335210735	21.33333333	0.327069136	0.327069136
100044509	Tgfbr3l	0.348085529	20.30017452	0.605446118	0.605446118
100044633	LOC100044633	0.83954273	21.33333333	0.148318088	0.070291543
100048534	Cfap43	0.486438049	20.22797927	0.227502691	0.155157204
100048884	Mup18	0.772213491	22.66666667	1.239793839	0.341344117
100072	Camta1	0.011065765	22.40858971	0.796847107	0.153185336
100073351	Yy2	0.211440252	23.50582751	0.159872896	0.107096227
100087	Kti12	0.727724674	21.33333333	0.533876336	0.133680746
100088	Rcc1	0.409636722	20.6487584	0.073316993	0.009111975
100090	Zbtb48	0.452159245	24.05387205	0.183200566	0.05159516
100101806	Srp54c	0.865809095	24	0.015092999	0.010928866
100102	Pcsk9	0.256074918	20.72592593	0.412972534	0.06886611
100113364	Snora15	0.411668433	21.5257732	0.464795892	0.464795892
100121	Tdrd7	0.834577496	21.33333333	0.051830158	0.00952319
100124438	Mir343	0.999366949	24	0.136888522	0.08153898
100124451	Mir574	0.051902308	21.62079272	0.469090107	0.228183691
100124459	Mir877	0.223150017	25.18320703	0.135351705	0.135351705
100124467	Mir568	0.004354668	22.47266869	0.414468197	0.331670161
100124488	Mir511	0.045713167	20.15726496	0.389067239	0.389067239
100124641	Mir692-3	0.73699462	22.86005089	0.258449699	0.258449699
100125929	0610009E02Rik	0.18486068	21.33333333	0.729131751	0.729131751
100125931	Phtf1os	0.585096491	25.33333333	0.054866775	0.054866775
100126795	Gm10575	0.800664021	25.33333333	0.089987913	0.045002733
100126824	Sco2	0.023957647	22.44286322	0.522092255	0.098023155
100127111	Snord22	0.922232442	21.33333333	0.108884607	0.034989243
100129	Gpr153	0.66384494	21.33333333	0.194734402	0.194734402
100134990	Selenok-ps1	0.980245342	25.33333333	0.065315219	0.032319561
100163	Pafah2	0.336554245	22.04866579	0.105508958	0.015266154
100165	AI507597	0.691615545	20.30017452	0.399444949	0.176434229
100169	Phactr4	0.125897705	25.76367816	0.097620066	0.025386629
100174921	4930505N22Rik	0.086975593	22.54575417	0.278058909	0.123372971
100177	Zmym6	0.86597611	21.33333333	0.309106624	0.091474496
100182	Akna	0.924507565	21.33333333	0.125138966	0.065092981
100189605	Mup19	0.656392508	21.33333333	0.793914447	0.420296176
100198	H6pd	0.777195573	21.33333333	0.285071035	0.032261708
100201	Tmem64	0.352530979	20.61247277	0.136938473	0.023251471
100206	Adprhl2	0.045585189	21.77740648	0.098118332	0.02708567
100210	Gpn2	0.664912546	24	0.058245316	0.01911458
100213	Rusc2	0.048382372	21.33333333	0.62403863	0.135779724
100216530	Snord118	0.990805446	24.72592593	0.211613777	0.170509845
100216532	Snord2	0.08435405	22.16069383	0.150719061	0.062833048
100216533	Snord55	0.238106741	20.33684211	0.180325697	0.09434932
100216534	Snord96a	0.324912991	20.0201005	0.084913834	0.021714079
100216537	Snord104	0.297100661	21.33333333	0.23950693	0.195109678
100216539	Snord4a	0.267951027	25.42345502	0.096256226	0.025820785
100216540	Snord95	0.884016467	21.33333333	0.041722129	0.011647214
100217414	Scarna3a	0.683505983	22.66666667	0.255590067	0.219135512
100217415	Scarna6	0.175870407	23.50582751	0.088734774	0.018704088
100217416	Snora2b	0.07592577	25.01960784	0.25561856	0.25561856
100217417	Snora34	0.993405691	21.33333333	0.101920665	0.101920665
100217418	Snora44	0.934018089	21.33333333	0.468030646	0.2224571
100217419	Snora52	0.025758467	20.30017452	0.265775071	0.103620984
100217420	Snora81	0.813328807	21.33333333	0.198248793	0.058671955
100217422	Snord13	0.909755472	21.33333333	0.129919129	0.129919129
100217424	Snord38a	0.627357913	24.87052342	0.053158913	0.013872689
100217426	Snord49b	0.161612238	21.33333333	0.267213125	0.267213125
100217427	Snord52	0.846913707	21.33333333	0.203647974	0.203647974
100217428	Snord57	0.576835265	21.33333333	0.439489436	0.439489436
100217433	Snord88a	0.111470143	20.33684211	0.613984088	0.322217118
100217434	Snord88c	0.414367486	21.33333333	0.461334627	0.291337137
100217441	Snord23	0.378129753	20.44919786	0.225303094	0.225303094
100217442	Snora30	0.100782886	20.05387205	0.473412723	0.473412723
100217445	Snord8	0.989520034	21.33333333	0.07175072	0.03760162
100217446	Snord47	0.375386282	20.0201005	0.150435632	0.057958178
100217449	Snora36b	0.81022525	25.33333333	0.109319211	0.060682325
100217450	Snora47	0.450928965	20.0201005	0.302737302	0.197878463
100217451	Snora7a	0.823098798	20.37389771	0.200658547	0.067654917
100217452	Snord110	0.796497639	22.66666667	0.580582006	0.47682103
100217453	Snord16a	0.243170117	20.12244898	0.224330191	0.054432999
100217454	Snord37	0.611290055	22.92473118	0.092160472	0.021028537
100217455	Snord49a	0.231967844	26.14569536	0.211034925	0.211034925
100217456	Snord53	0.991101676	25.33333333	0.074592922	0.074592922
100217457	Snord58b	0.764006091	24	0.13015262	0.093299218
100217458	Snord67	0.8159122	21.33333333	0.343610233	0.195762209
100217460	Snord85	0.687793042	21.33333333	0.447361778	0.447361778
100217461	Snord89	0.991734581	21.33333333	0.109731955	0.095928973
100217462	Snord92	0.816874333	23.68627451	0.172925569	0.172925569
100217464	Snora41	0.258929081	24.15726496	0.080377069	0.027525776
100226	Stx12	0.036706497	20.33684211	0.230600075	0.051548019
100233175	Gon7	0.151499154	21.33333333	0.279710638	0.084173885
100271841	Uckl1os	0.780347032	22.66666667	0.124116606	0.08090225
100272219	AA543186	0.570753562	21.33333333	0.370745015	0.370745015
100273	Osbpl9	0.653286581	21.33333333	0.17372644	0.02391337
100302498	Snora21	0.662185269	24.58666667	0.099827407	0.022424734
100302499	Snora3	0.057965196	20.05387205	0.254759641	0.070952441
100302592	Snord14a	0.066197077	25.33333333	0.11654665	0.052751491
100302593	Snord14d	0.792718513	21.33333333	1.18768308	0.234582009
100302594	Snord14e	0.793890711	21.33333333	1.242248966	0.251733249
100302601	Snord83b	0.624271206	23.68627451	0.117968319	0.05102678
100303731	Gm10874	0.028520063	24.49863654	0.356453367	0.287773484
100303740	Snora75	0.993319352	21.33333333	0.28780459	0.28780459
100303747	Gm12238	0.8587743	20.37389771	0.253664535	0.253664535
100303751	Snora31	0.009761521	24.72628726	0.090668945	0.018191961
100306943	Scarna13	0.897000711	21.33333333	0.208191877	0.042720012
100306944	Snora73a	0.098371984	22.11349265	0.086459984	0.012437271
100306945	Snora73b	0.435594294	21.33333333	0.091421793	0.013460732
100306952	Snora78	0.831363827	22.66666667	0.119887041	0.037910255
100306954	Snora17	0.501930712	21.33333333	0.81737532	0.81737532
100306955	Snora43	0.197202119	21.33333333	0.499913761	0.243858968
100306957	Snora24	0.993910171	21.37695197	0.077646354	0.077646354
100310813	Snora16a	0.919672592	21.33333333	0.275785458	0.275785458
100310872	Dynlt1a	0.859423315	23.68627451	0.106209685	0.106209685
100313519	Snord17	0.074827423	22.02751104	0.185178955	0.031137256
100313943	Snora26	0.914856399	21.5257732	0.154122511	0.154122511
100316672	Mir1192	0.714634066	20.12244898	0.235298566	0.235298566
100316678	Mir1902	0.57916108	21.33333333	0.187261529	0.153476413
100316680	Mir1903	0.688369703	22.66666667	0.262547153	0.262433046
100316684	Mir1898	0.140439992	20.26388889	0.250094024	0.250094024
100316688	Mir1929	0.96654461	25.33333333	0.104599456	0.104599456
100316689	Mir1931	0.617887606	21.33333333	0.317803109	0.226307554
100316693	Mir1938	0.773353957	21.33333333	0.196182164	0.196182164
100316699	Mir1948	0.484704362	24.72628726	0.259987069	0.078660552
100316708	Mir1958	0.981859382	21.33333333	0.055042512	0.041091707
100316709	Mir1960	0.9444689	21.33333333	0.314524106	0.185652158
100316711	Mir1964	0.6340533	25.33333333	0.219377305	0.099387239
100316713	Mir1968	0.193253532	22.52722301	0.197855057	0.197855057
100316727	Mir2139	0.37179764	21.33333333	1.139982452	0.841214441
100316753	Mir1933	0.017199665	22.82482857	0.536478627	0.167518174
100316773	Mir1893	0.30075378	21.33333333	0.177955725	0.177955725
100316774	Mir1942	0.469385691	21.35343384	0.507656165	0.507656165
100316776	Mir1954	0.009680844	20.15726496	0.280475894	0.280475894
100316778	Mir1982	0.801357829	24	0.032689863	0.007489666
100316783	Mir1b	0.913849482	20.22797927	0.309603453	0.309603453
100316784	Mir1927	0.95330977	25.33333333	0.04096167	0.04096167
100316807	Mir1198	0.17626975	21.33333333	0.608438598	0.373937386
100316810	Mir1894	0.050488713	20.75736961	0.324752305	0.324752305
100316811	Mir1930	0.207327173	20.08798646	0.740202167	0.740202167
100316812	Mir1936	0.534696619	21.33333333	0.559117547	0.459769086
100316814	Mir1306	0.793627811	22.89464594	0.229017269	0.229017269
100316821	Mir1981	0.925474097	22.75465313	0.060279168	0.013429313
100316932	Snora28	0.231418252	21.33333333	0.151781695	0.065480064
100317	AU040320	0.060543619	23.01525054	0.170865067	0.034761123
100336	Ppp1r8	0.084967309	20.12244898	0.219901325	0.063130953
100340	Smpdl3b	0.99638328	24	0.197766402	0.197766402
100359413	AA413626	0.062346433	20.61247277	0.275992882	0.199462297
100379145	Snora23	0.853123899	20.12244898	0.338167887	0.093669997
100380944	Ino80dos	0.163102507	20.96160982	0.550907114	0.550907114
100382	AW011738	0.705507684	21.33333333	0.548236377	0.440986513
100383	Bsdc1	0.269722313	23.78324786	0.083649255	0.01431001
100415787	Tomm6os	0.376424261	23.50582751	0.330462141	0.330462141
100415915	A530072M11Rik	0.20762543	20.43657034	0.405675192	0.405675192
100416706	Zfp729b	0.650760733	21.33333333	0.086711111	0.02334794
100417675	Nlrp5-ps	0.756154199	21.33333333	0.642485378	0.504807189
100434	Slc44a1	0.032633243	20.40245593	0.310415767	0.050586032
100463512	Gm20594	0.964678451	20.76722533	0.097645826	0.024562945
100465	Mob3c	0.014292435	23.14818962	0.23954333	0.065369179
100494	Zfand2a	0.430671948	21.33333333	0.521175255	0.14896963
100499514	Mir2861	0.061787919	22.47139967	0.272249962	0.163104272
100499528	Mir3473a	0.833001879	23.31135531	0.103861382	0.103861382
100502624	Gm13483	0.581013295	21.33333333	0.82690013	0.46779192
100502630	Gm15545	0.020733863	23.84215179	0.221353882	0.221353882
100502695	Gm17399	0.92285077	21.33333333	0.523197043	0.2118299
100502698	Rubcn	0.970609839	21.33333333	0.064379344	0.013560058
100502734	Gm16023	0.430503112	21.33333333	0.404123639	0.33403137
100502742	1700007L15Rik	0.52997115	22.66666667	0.343336521	0.343336521
100502766	Kifc1	0.368590693	20.37389771	0.440813456	0.276627887
100502825	Rpl37rt	0.193320247	20.19243986	0.057305945	0.017825359
100502841	Epg5	0.228292095	21.33333333	0.148656463	0.025018609
100502920	Gm16998	0.826667217	21.33333333	0.693905074	0.364118663
100502985	Gm10814	0.482909456	20.22797927	0.559008372	0.346585159
100503003	Gm17484	0.911673862	20.33684211	0.255942759	0.188551248
100503019	Gm16551	0.629457443	21.33333333	0.424037419	0.116690527
100503043	Armcx4	0.578864305	21.45578231	0.284479374	0.216777238
100503085	Klhl3	0.820251956	24	0.131930867	0.062561022
100503166	1700048M11Rik	0.937384472	21.33333333	0.149841393	0.07164208
100503199	5430416N02Rik	0.038369906	21.33333333	0.606429548	0.250924754
100503272	Gm11423	0.204390302	21.97387205	0.23460032	0.23460032
100503307	Gm15408	0.314479736	25.33333333	0.213968968	0.213968968
100503378	Gm15638	0.903835319	24	0.106923718	0.033401418
100503386	Tpbgl	0.805882183	21.33333333	0.127695659	0.044153532
100503427	Gm10390	0.945860199	24	0.115145018	0.07633694
100503460	Gm19705	0.608234762	22.66666667	0.619413577	0.619413577
100503468	Gm14023	0.726407455	21.33333333	0.469507297	0.349893675
100503498	Gm16675	0.052370795	20.19243986	0.395465482	0.395465482
100503518	Gm11827	0.846102428	22.66666667	0.725455537	0.296350735
100503538	Gm15941	0.143132431	20.19243986	0.899332405	0.49078727
100503572	Bbip1	0.998653698	22.85910653	0.006972408	0.002319986
100503583	Fsbp	0.200061138	24.0201005	0.193929941	0.193929941
100503652	Gm16845	0.21755515	20.0201005	0.214026944	0.214026944
100503659	Cbarp	0.944657704	21.33333333	0.391960016	0.391960016
100503670	Rpl5	0.986532207	21.33333333	0.015169579	0.002075542
100503704	Gm16861	0.283449071	23.39295393	0.188602936	0.188602936
100503794	Gm9920	0.913713558	23.53719008	0.143315872	0.143315872
100503810	Gm13056	0.550999818	25.01960784	0.401475268	0.197144326
100503816	Gm16548	0.207446723	21.33333333	0.341158524	0.119450052
100503823	Gm16973	0.060078246	20.05387205	0.234566117	0.234566117
100503869	Mkln1os	0.243342921	20.0201005	0.605046943	0.605046943
100503884	Ccdc149	0.25592589	20.15726496	0.52467886	0.328493783
100503890	Pet100	0.060142748	21.33333333	0.192341846	0.053969635
100503915	Smpd5	0.335921641	20.12244898	0.30381591	0.30381591
100503924	Fcor	0.787576683	25.33333333	0.094709014	0.086647295
100504007	Gm15787	0.577041599	24.15726496	0.103604045	0.103604045
100504026	Gm16157	0.341570039	24.58666667	0.204157577	0.068719761
100504029	Gm16740	0.778455669	25.33333333	0.085778266	0.085778266
100504049	Gm15559	0.752819901	20.60473588	0.424490909	0.192127788
100504104	Gm16062	0.969416572	22.68676717	0.117583511	0.117583511
100504166	4933421O10Rik	0.159460273	21.33333333	0.338351305	0.167199628
100504191	Gm16576	0.973131266	24	0.081833443	0.080725804
100504221	Efcab8	0.630763352	21.33333333	0.250610404	0.196410975
100504231	Gm15708	0.218749987	21.33333333	0.58820889	0.355506205
100504263	2210418O10Rik	0.919817099	21.33333333	0.254969045	0.133720182
100504267	Trp53cor1	0.649476639	21.33333333	1.009757887	0.33497081
100504309	Smim27	0.181488047	25.90329876	0.11628905	0.047768048
100504312	Gm17597	0.611744747	25.01960784	0.501127128	0.314752472
100504421	2900076A07Rik	0.551945094	21.33333333	0.409481596	0.282303239
100504474	Smlr1	0.843625456	22.68676717	0.154850235	0.037452315
100504491	Dcdc2b	0.426919551	21.33333333	0.363057197	0.363057197
100504568	Gm17634	0.202141185	25.33333333	0.220548039	0.220548039
100504626	Gm16364	0.184534561	20.33684211	0.787738756	0.422109409
100504628	Gm20319	0.147538117	21.33333333	0.186549697	0.032298736
100504632	Gm11478	0.032890607	20.77834321	0.166386968	0.058483834
100504663	Atg14	0.425631644	21.33333333	0.263708453	0.065216368
100504687	2810029C07Rik	0.327013582	24.8733845	0.575984647	0.25250736
100504710	Nat8f6	0.192649207	21.33333333	0.541323761	0.123194416
100504714	Gm16793	0.130472874	20.12244898	0.666469322	0.6651923
100504715	Tmppe	0.999691581	22.66666667	0.001739755	0.000589482
100504734	Gm16794	0.739176227	22.75465313	0.349962702	0.267218152
100515	Zfp518b	0.049864154	21.356974	0.274317148	0.167114837
100526461	Mir1249	0.899984626	23.72182254	0.210833743	0.180043518
100526463	Mir3058	0.972512644	24.12244898	0.12786934	0.105827787
100526465	Mir3057	0.809233106	21.33333333	0.379164213	0.379164213
100526466	Mir3060	0.928099408	22.27895981	0.160714291	0.095718764
100526467	Mir3061	0.513762733	21.33333333	0.463955912	0.214626141
100526469	Mir3064	0.690027932	21.33333333	0.181972268	0.051270233
100526475	Mir3076	0.945945706	25.17378917	0.109495563	0.067665154
100526476	Mir3077	0.948993551	21.33333333	0.085976484	0.040804294
100526479	Mir3082	0.969313313	24.22797927	0.005825228	0.003916174
100526501	Mir3094	0.50816415	21.50318471	0.291085834	0.291085834
100526504	Mir3100	0.861559367	21.33333333	0.135360905	0.119765326
100526505	Mir3101	0.832381489	21.33333333	0.666295396	0.424029402
100526514	Mir3112	0.267231619	21.30405112	0.407551283	0.249898165
100526525	Mir3092	0.207598285	20.9271473	0.291322868	0.291322868
100526526	Mir3098	0.636169649	22.89464594	0.252984185	0.115380709
100526532	Mir3067	0.610439865	21.33333333	0.497620009	0.497620009
100526533	Mir3075	0.213331981	20.41134752	0.300049656	0.17212574
100526542	Mir3113	0.775280929	22.66666667	0.243280122	0.243280122
100526545	Mir3062	0.013532965	22.2815936	0.319904235	0.173060057
100526547	Mir3073a	0.866256767	21.33333333	0.328236299	0.328236299
100526556	Mir3091	0.777085836	21.33333333	0.153703233	0.062245644
100526559	Mir3103	0.815933512	24	0.317638756	0.296040701
100526560	Mir3109	0.095259632	25.70230608	0.297874076	0.127161777
100526562	Mir3105	0.327299338	20.12244898	0.761411823	0.36279746
100529074	Snora33	0.003542715	21.14314234	0.125128407	0.027211011
100529075	Snord100	0.051755226	24.07017544	0.178409706	0.045987532
100529082	Gm11127	0.862552223	21.33333333	0.247731749	0.120334292
100532	Rell1	0.126804346	21.33333333	0.499681878	0.131468527
100559	Ugt2b38	0.323507689	25.17378917	0.225814895	0.044737933
100561	Slc15a4	0.76399702	21.9672743	0.387295407	0.084268169
100604	Lrrc8c	0.638199042	23.23188406	0.103706131	0.039284915
100608	Noc4l	0.495563488	21.33333333	0.264114746	0.08358535
100609	Nsun5	0.055099321	21.33333333	0.238406653	0.075687487
100616095	Snhg18	0.088907331	20.40245593	0.124420102	0.124420102
100628577	Mir5098	0.365014072	20.19243986	0.380144426	0.380144426
100628582	Mir3473c	0.666643134	21.33333333	0.702070807	0.291814763
100628592	Mir3473d	0.039591376	24.0201005	0.120101897	0.076964985
100628593	Mir5125	0.95861763	24	0.086555461	0.086555461
100628597	Mir5128	0.719502985	23.11811024	0.130524164	0.070379582
100628598	Mir5129	0.500673324	21.33333333	0.507171566	0.270263758
100628600	Mir5131	0.254241882	23.70637501	0.168419451	0.084563529
100628601	Mir5132	0.182438495	22.85929108	0.300642303	0.300642303
100628602	Mir5133	0.083956264	20.19243986	0.321549428	0.321549428
100628605	Mir5136	0.814170406	24.07017544	0.14498153	0.138151742
100628610	Mir5101	0.791431825	21.33333333	0.2645643	0.2645643
100628611	Mir5107	0.841730053	25.33333333	0.083881959	0.044508278
100628612	Mir5113	0.587716897	24	0.191512507	0.149228817
100628614	Mir5123	0.616387464	21.33333333	0.514899378	0.482762041
100628619	Mir5114	0.789838257	21.17360575	0.260060786	0.127506324
100628624	Mir3971	0.381925119	20.12244898	0.39128892	0.2173108
100628625	Mir5100	0.960251312	23.39295393	0.052162153	0.052162153
100628628	Mir5116	0.251072328	20.15726496	0.300218859	0.300218859
100628630	Mir5124a	0.383164564	20.0201005	0.278035028	0.278035028
100637	N4bp2l1	0.042107241	23.53719008	0.699261923	0.144447668
100642166	Gm15446	0.071346421	25.22735931	0.255147592	0.128755317
100647	Upk3b	0.649805361	23.84045584	0.169678411	0.169678411
100662	D930016D06Rik	0.859450039	21.33333333	0.119422913	0.03525491
100678	Psph	0.915912623	21.33333333	0.223926146	0.096747509
100683	Trrap	0.002772785	22.73684211	0.16068954	0.028147847
100689	Spon2	0.002022194	20.75573269	1.301856857	0.550437347
100705	Acacb	0.514576703	22.9870801	0.386525129	0.052613869
100710	Pds5b	0.555981233	21.33333333	0.100288903	0.020974404
100715	Tent2	0.40560178	21.33333333	0.35919839	0.097051752
100727	Ugt2b34	0.342971641	20.08798646	0.169347218	0.018056651
100732	Mapre3	0.998319275	25.33333333	0.023985836	0.006504214
100737	Dcun1d4	0.508287809	22.27895981	0.28446909	0.058501163
100756	Usp30	0.130749014	21.33333333	0.11425257	0.027478224
100763	Ube3c	0.163695084	22.36694627	0.094272161	0.015237163
100764	Rita1	0.827653314	21.54178092	0.068775507	0.039778284
100855	Tbc1d14	0.660628899	21.33333333	0.115226377	0.031442433
100859931	Gm20604	0.151687054	21.33333333	0.274735093	0.083736493
100862085	Gm16867	0.677076613	23.47565543	0.452580328	0.452580328
100862203	Gm6712	0.996772905	21.33333333	0.041957926	0.041957926
100862446	LOC100862446	0.234394606	24.55869464	0.176725965	0.035874209
100885828	Mir5616	0.031836572	25.33333333	0.534697487	0.197805954
100885830	Mir5618	0.05585424	20.22797927	0.333890004	0.333890004
100885831	Mir5619	0.814849103	21.33333333	0.178077962	0.178077962
100885833	Mir5621	0.872878396	21.33333333	0.253235394	0.118033211
100885835	Mir5623	0.985357938	20.56521739	0.255736654	0.232550795
100885837	Mir5624	0.252972781	22.83651805	0.05114912	0.050056735
100885838	Mir5625	0.335367151	23.55729059	0.204888474	0.181235988
100885845	Mir5710	0.227528886	21.33333333	0.989431095	0.394152397
100900	Hscb	0.809520005	22.66666667	0.132874823	0.118151906
100910	Chpf2	0.557961534	24.15726496	0.016055639	0.003040795
100929	Tyw1	0.003117521	24.35885098	0.08985121	0.020631364
100952	Emilin1	0.194729538	20.08798646	0.246596612	0.052606118
100972	Rab28	0.400320147	23.13821074	0.109779484	0.030823866
100978	Nfxl1	0.804800966	21.33333333	0.688706042	0.176741592
100986	Akap9	0.519038911	21.33333333	0.180667099	0.027658181
101023	Zfp513	0.693991689	22.16069383	0.140030637	0.052698973
101095	Zfp282	0.965862481	21.33333333	0.095529073	0.032418687
101100	Ttll3	0.148462974	21.33333333	0.136666228	0.03423605
101113	Snx21	0.996343185	21.33333333	0.205214979	0.064486289
101118	Tmem168	0.519588678	21.33333333	0.255124075	0.051452387
101122	Rpusd3	0.085830737	23.04095216	0.106544223	0.026150302
101142	Itfg2	0.04138363	20.26388889	0.142325407	0.04938939
101148	Bmt2	0.302493722	21.33333333	0.192474549	0.047551017
101185	Pot1a	0.572520292	21.33333333	0.185174559	0.078180409
101187	Parp11	0.232180032	20.08798646	0.356758807	0.167667537
101197	Zfp956	0.535673185	22.06896552	0.135743253	0.070556856
101206	Tada3	0.712288293	21.33333333	0.242177339	0.080728383
101214	Tra2a	0.377785191	21.33333333	0.718990553	0.197011998
101240	Wdr91	0.183732972	20.26388889	0.322061591	0.07239013
101314	Brk1	0.14572917	23.12393978	0.053596095	0.010717879
101351	Eogt	0.618326431	21.33333333	0.474451287	0.168318274
101358	Fbxl14	0.021666301	20.4874552	0.249360422	0.063644285
101401	Adamts9	0.050893593	22.89410706	0.297582182	0.137225641
101437	Dhx32	0.165350462	20.54102374	0.129936288	0.025611576
101471	Phrf1	0.706800133	21.33333333	0.386036243	0.083009282
101476	Plekha1	0.196797296	21.33333333	0.395341955	0.098259275
101488	Slco2b1	0.226151252	21.13806634	0.120733196	0.016003754
101488143	Hbb-bt	0.09916016	22.98249987	0.949886499	0.36900284
101488212	Evi2	0.78690019	21.33333333	0.5169983	0.354567491
101489	Ric8a	0.090188181	20.15726496	0.144422577	0.031608325
101490	Inpp5f	0.938527281	21.33333333	0.074681677	0.01490352
101497	Plekhg2	0.612335599	21.33333333	0.437810797	0.186953128
101502	Hsd3b7	0.006922469	20.36868438	0.60196578	0.069750758
101513	Mob2	0.590483929	21.81485629	0.120190846	0.029716754
101540	Prkd2	0.53287008	21.33333333	0.280898078	0.106708808
101543	Wtip	0.78185945	25.33333333	0.019423227	0.019423227
101565	Ccp110	0.08995021	20.19243986	0.394309673	0.125452745
101568	Vrk3	0.712826282	20.72592593	0.086756056	0.022088263
101592	Efl1	0.498785238	21.33333333	0.08352281	0.022085537
101602	AI467606	0.431287669	21.33333333	0.656857234	0.433790948
101604	E430018J23Rik	0.19294099	21.33333333	0.305854855	0.122269387
101612	Grwd1	0.886574	21.33333333	0.324386198	0.098617186
101613	Nlrp6	0.344345604	20.05387205	0.10767232	0.016101584
101631	Pwwp2b	0.847562684	21.33333333	0.049088842	0.043722627
101685	Spty2d1	0.900938502	21.33333333	0.413692664	0.088393035
101700	Trim68	0.570251842	20.15726496	0.428951613	0.428951613
101706	Numa1	0.972963741	21.33333333	0.081335067	0.012850567
101739	Psip1	0.050111835	21.30405112	0.214601203	0.043086198
101772	Ano1	0.217226524	21.33333333	0.509670398	0.244407894
101809	Spred3	0.912887084	24	0.295470271	0.295470271
101831	Faap24	0.419374579	21.67017544	0.13213147	0.13213147
101835	AW146154	0.694496807	25.17378917	0.087360274	0.032741163
101861	Ints4	0.081404381	23.04056437	0.042850834	0.009360892
101867	Rrp8	0.715765592	22.66666667	0.507382102	0.141477908
101869	Unc45a	0.129204168	21.83918217	0.389687809	0.105763056
101883	Igflr1	0.821534434	24.52612613	0.081035348	0.055470493
101943	Sf3b3	0.688751012	23.53719008	0.088448903	0.016707282
101966	D8Ertd738e	0.177003729	21.33333333	0.159523877	0.029657468
101985	Usb1	0.25726907	20.96572698	0.040100083	0.013339921
101994	Champ1	0.038700083	20.37389771	0.301795571	0.094225493
102022	Ces2a	0.044694664	24.8401084	0.323640785	0.037336117
102032	Smim19	0.534840246	20.0201005	0.402785595	0.114907884
102058	Exoc8	0.199157181	21.33333333	0.314834895	0.067813776
102060	Gadd45gip1	0.035257458	21.41719078	0.173454224	0.034212217
102093	Phkb	0.192247573	23.83454988	0.145796446	0.029439581
102098	Arhgef18	0.239866392	21.33333333	0.268443905	0.052187239
102103	Mtus1	0.124806407	21.33333333	0.202751949	0.025834704
102115	Dohh	0.188518291	21.33333333	0.145472923	0.034111455
102122	Fam192a	0.785106249	21.33333333	0.130548023	0.031092471
102124	Enkd1	0.509523892	23.01525054	0.560672939	0.55707321
102132	E230013L22Rik	0.911385547	21.33333333	0.148130342	0.148130342
102141	Snx25	0.364190246	23.95128486	0.150011336	0.035710772
102162	Taf5l	0.52826589	21.33333333	0.107715276	0.027280352
102182	Prmt9	0.886859579	21.33333333	0.051302275	0.012947913
102193	Zdhhc7	0.189425891	21.33333333	0.220373128	0.051557679
102209	Snapc2	0.845183998	21.33333333	0.136891448	0.044533555
102238433	Gm28042	0.358578593	20.41134752	0.343511933	0.15611207
102247	Gpat4	0.027847399	20.10395794	0.42713162	0.054865602
102294	Cyp4v3	0.047022529	24.32041344	0.223985403	0.023260305
102323	Dcun1d2	0.758212297	22.66666667	0.382197786	0.096682547
102334	Ankrd10	0.169464384	21.33333333	0.425657128	0.140604086
102339	Cog4	0.135071756	23.10816777	0.09669562	0.016143735
102371	Myzap	0.921598005	21.33333333	0.302012243	0.273980921
102414	Clk3	0.998019061	22.72053872	0.024670943	0.005209904
102423	Hinfp	0.988253985	25.33333333	0.043669732	0.016347527
102436	Lars2	0.4770756	23.55021889	0.366384039	0.060516936
102442	Dennd4a	0.384202861	21.33333333	0.306978019	0.054774816
102443351	Xntrpc	0.212925381	21.33333333	0.337101702	0.133618306
102448	Xylb	0.011234766	20.85284862	0.252653555	0.039814325
102462	Imp3	0.188864444	20.78950424	0.138098137	0.030393999
102502	Pls1	0.212706312	22.32975913	0.545971809	0.545971809
102545	Cmtm7	0.060807001	24.58666667	0.279755309	0.254391464
102566	Ano10	0.769326876	22.66666667	0.464428522	0.135208062
102580	Alg9	0.36007453	20.37389771	0.066749405	0.016325861
102595	Plekho2	0.612230729	21.33333333	0.213425688	0.074262868
102607	Snx19	0.119861131	20.33684211	0.1005366	0.019009844
102626	Mapkapk3	0.822697856	21.33333333	0.264309251	0.112092731
102631757	LOC102631757	0.262215451	20.34774633	0.680176566	0.34679859
102631993	LOC102631993	0.117140895	20.22797927	0.592972173	0.353044349
102632	Acad11	0.082458955	22.14873214	0.240299729	0.027471589
102632246	Gm12354	0.206293621	21.33333333	0.564791297	0.564791297
102632251	Gm16143	0.581882592	23.12421434	0.57746933	0.232569713
102632463	LOC102632463	0.102165348	23.59017544	0.244520069	0.143638983
102632898	Gm16230	0.069654163	21.41719078	0.988615024	0.39152133
102633245	Gm15723	0.724015492	25.33333333	0.30683759	0.129012735
102633437	Chrna1os	0.512821119	21.33333333	0.645183339	0.645183339
102633478	Gm16090	0.10454696	23.96933434	0.08722101	0.08722101
102633673	Etaa1os	0.841598532	25.33333333	0.007292046	0.007292046
102633750	Gm10130	0.869986987	24.12244898	0.379392505	0.196025211
102633880	A730081D07Rik	0.544150395	21.83864896	0.512741495	0.214863029
102634533	Gm14966	0.003009041	21.91453223	0.822493456	0.362544199
102634646	Gm12915	0.183097302	21.45578231	0.226826295	0.152493067
102635191	Gm16573	0.157561541	21.33333333	0.879718705	0.267750198
102635544	Gm26698	0.999877269	24	0.001768703	0.001383376
102635783	Gm11266	0.596716698	21.33333333	0.867100324	0.867100324
102636709	Mypopos	0.991280874	21.33333333	0.24295682	0.110032216
102637389	Gm13021	0.575359357	24.0201005	0.166828025	0.098044324
102637542	Gm13872	0.199049242	21.33333333	0.352669609	0.269953848
102638296	Gm17102	0.889589013	24.45144357	0.125141932	0.106801076
102638408	Gm16174	0.420963099	23.50582751	0.393267944	0.393267944
102638434	Gm16537	0.056108918	20.22797927	0.735655739	0.297322189
102638448	LOC102638448	0.008890691	20.50669349	0.102386457	0.033298596
102639115	Gm15343	0.315572056	22.40681323	0.330729506	0.158039626
102639137	Gm26515	0.959238283	21.33333333	0.276361818	0.177970901
102639543	Ifi206	0.51487102	21.63350785	0.556828579	0.556828579
102639598	Gm14296	0.81727325	24	0.17637883	0.161772152
102640951	Gm15614	0.855064742	25.33333333	0.108004349	0.058851761
102641509	Gm16299	0.457623409	25.33333333	0.431756563	0.371718164
102641859	Rsf1os2	0.031923385	20.22797927	0.269792587	0.269792587
102642202	Gm15511	0.999944446	24	0.067804704	0.026797897
102644	Oaf	0.973701317	24	0.083482631	0.010396591
102657	Cd276	0.180969863	21.33333333	0.412133213	0.188136864
102680	Slc6a20a	0.104328097	23.65684282	0.239910127	0.107614494
102693	Phldb1	0.997051507	20.0201005	0.05089196	0.01761154
102747	Lrrc49	0.990443442	21.33333333	0.056952414	0.045099868
102774	Bbs4	0.042984948	23.39842762	0.369568275	0.219416116
102791	Tcta	0.662179038	21.33333333	0.258958139	0.063683145
102857	Slc6a8	0.810565659	25.33333333	0.007624025	0.002874297
102866	Pls3	0.546509078	21.33333333	0.213279039	0.033952872
102902673	Gm21992	0.555806206	21.33333333	0.299686405	0.053506506
102920	Cenpi	0.436282012	20.52612613	0.500366718	0.304772341
102941	B630019K06Rik	0.137162557	24.06017222	0.421541714	0.421541714
103012	Firre	0.279803262	23.17198229	0.09789486	0.039940094
103080	10-Sep	0.605641015	21.33333333	0.393109708	0.096297864
103135	Pan2	0.491931559	24	0.100180012	0.022907214
103136	Pwp1	0.944287022	21.33333333	0.192039754	0.047400212
103140	Gstt3	0.931403839	23.84045584	0.159651779	0.030014429
103142	Rdh9	0.005358173	20.30017452	0.512921189	0.09153837
103149	Upb1	0.072517347	23.9284423	0.123707537	0.015131077
103161	Apof	0.204648809	22.1914145	0.324371976	0.036320326
103172	Chchd10	0.557483022	20.05387205	0.126578579	0.014656826
103199	Fig4	0.77999301	20.47103286	0.118283801	0.028988836
103213	Traf3ip2	0.279348756	20.22797927	0.421260291	0.222222707
103220	Ttc41	0.221909541	20.15726496	0.536175143	0.516614462
103236	Csnk1g2	0.157217664	20.22797927	0.100891326	0.017136902
103266	Tmem263	0.085960549	20.0201005	0.22545974	0.057648745
103268	Cep57l1	0.976007591	21.33333333	0.276856583	0.141978104
103284	Zc3h10	0.134914262	21.33333333	0.354952837	0.111031993
103406	Zfr2	0.894812667	21.33333333	0.457806101	0.37912922
103425	Ncln	0.036429672	21.33333333	0.137057858	0.02392863
103466	Nt5dc3	0.718346127	21.33333333	0.371538774	0.095659613
103468	Nup107	0.434032154	20.30017452	0.271141544	0.108134981
103511	Calhm5	0.717438462	21.38720539	0.721741058	0.607868818
103534	Mgat4b	0.487874208	20.05387205	0.148925961	0.033352286
103537	Mbtd1	0.385627132	21.33333333	0.434289189	0.106448498
103551	Epop	0.005127589	22.91392294	0.771751942	0.682211444
103554	Psme4	0.140091785	20.30017452	0.148022665	0.018956067
103573	Xpo1	0.791478795	21.33333333	0.199551347	0.036249318
103583	Fbxw11	0.991543332	24.26388889	0.00815673	0.00152443
103655	Sec14l4	0.568113829	21.59139785	0.224691448	0.030185453
103677	Smg6	0.026280585	21.30405112	0.136472645	0.027306346
103694	Tmed4	0.191354988	21.33333333	0.110101704	0.019170387
103710	Slc35e4	0.987944293	25.33333333	0.01626031	0.01626031
103711	Pnpo	0.469844074	20.4874552	0.078055345	0.010609461
103724	Tbc1d10a	0.367772553	23.27537519	0.295611439	0.086107557
103733	Tubg1	0.066070087	21.33333333	0.230705001	0.051999859
103737	Pex12	0.810254369	20.22797927	0.082500885	0.02813236
103742	Mien1	0.380638911	21.33333333	0.164672757	0.036406697
103743	Tmem98	0.667584761	21.33333333	0.139956223	0.04909758
103765	Tmem17	0.006848187	20.30017452	0.261479185	0.261479185
103784	Wdr92	0.519929784	21.33333333	0.272833004	0.049548816
103806	Maml1	0.655923039	24.07017544	0.07669196	0.019883061
103836	Zfp692	0.485392435	21.33333333	0.414503913	0.17775254
103844	Inca1	0.155204912	21.98835447	0.914856981	0.302466223
103850	Nt5m	0.201215369	21.33333333	0.276185317	0.095048014
103889	Hoxb2	0.748013399	25.33333333	0.251816425	0.251816425
103963	Rpn1	0.001777378	24.45144357	0.191350208	0.025874795
103967	Dnm3	0.816853098	24.15726496	0.106256167	0.106256167
103968	Plin1	0.870338598	22.49411765	0.189888592	0.120726579
103988	Gck	0.776221598	21.33333333	1.096720885	0.156060376
104001	Rtn1	0.085024654	20.2762973	0.292929921	0.292929921
104009	Qsox1	0.084817405	23.17198229	0.333406113	0.037620589
104015	Synj1	0.815358775	21.33333333	0.101332417	0.028449559
104027	Synpo	0.690186192	23.05249075	0.16492936	0.070108647
104082	Wdr7	0.939640531	21.33333333	0.04524225	0.00783322
104086	Cyp27a1	0.766642045	25.33333333	0.08349228	0.009276651
104099	Itga9	0.920344312	21.33333333	0.148926434	0.027497303
104103	Airn	0.03504404	22.9870801	0.584698828	0.584698828
104110	Adcy4	0.987016046	21.33333333	0.118181851	0.047080535
104111	Adcy3	0.723728583	22.66666667	0.512417734	0.512417734
104112	Acly	0.172444326	22.9870801	0.507486355	0.058575543
104130	Ndufb11	0.342744255	21.41719078	0.074898772	0.011573605
104156	Etv5	0.318476401	22.15695198	0.183602776	0.082502572
104158	Ces1d	0.021440591	20.40245593	0.731642385	0.075256394
104174	Gldc	0.607940269	21.33333333	0.505171103	0.066895704
104175	Sbk1	0.343673465	20.05387205	0.488098126	0.096147076
104184	Blmh	0.012957238	20.19243986	0.172401763	0.033233642
104215	Rhoq	0.098418464	20.33684211	0.229316314	0.06083785
104248	Cabin1	0.998494476	21.33333333	0.004605403	0.000987377
104252	Cdc42ep2	0.52245214	21.33333333	0.245087012	0.122281833
104263	Kdm3a	0.413521564	21.33333333	0.301863614	0.068378707
104303	Arl1	0.545097118	21.33333333	0.139047639	0.021483506
104307	Rnu12	0.98759782	22.66666667	0.23428902	0.0805532
104318	Csnk1d	0.782929539	23.25333333	0.073327688	0.012245425
104346	Gas8	0.667270116	21.82078853	0.054939292	0.051098259
104348	Zfp120	0.088289324	20.56521739	0.237088052	0.066798513
104349	Zfp119a	0.24965866	20.12244898	0.168656303	0.077785889
104362	Meig1	0.672526315	20.68508287	0.636986447	0.352699731
104366	Snora64	0.623530778	20.30017452	0.105082674	0.027835609
104367	Snora65	0.046264506	20.22797927	0.180697616	0.051876942
104368	Snora70	0.826566569	21.33333333	0.104215013	0.025270566
104369	Snora69	0.653833734	23.25333333	0.156561013	0.044054758
104394	E2f4	0.863184485	21.33333333	0.27753175	0.08015296
104401	Pcnx3	0.981381742	21.33333333	0.075344778	0.014715166
104416	Bap1	0.913892778	21.33333333	0.061530921	0.012043687
104418	Dgkz	0.699694165	20.15726496	0.145066783	0.027162438
104433	Snora62	0.006372013	20.85926134	0.187601201	0.054417124
104444	Rexo2	0.705683929	21.33333333	0.084276515	0.015471679
104445	Cdc42ep1	0.447849548	21.38720539	0.206418836	0.043693247
104457	0610010K14Rik	0.064386107	22.44286322	0.273688827	0.111126297
104458	Rars	0.696273834	21.33333333	0.212042748	0.042527266
104479	Ccdc117	0.469946795	21.33333333	0.665206454	0.132946684
104570	Ppp4r3b	0.494772327	21.33333333	0.185638703	0.030222977
104601	Mycbpap	0.960643199	25.33333333	0.423139378	0.16405573
104625	Cnot6	0.864355157	21.33333333	0.090714531	0.017595558
104662	Tsr1	0.87919448	21.33333333	0.503893548	0.108923028
104681	Slc16a6	0.298237913	20.76722533	0.931352125	0.37698086
104709	Pik3r6	0.505862934	21.41719078	0.240623908	0.240623908
104718	Ttc7b	0.066628581	20.19243986	0.319781258	0.071612172
104721	Ddx1	0.294412717	20.30017452	0.168216369	0.027409326
104725	Sptssa	0.057868053	20.12244898	0.246583279	0.047039626
104732	Tedc1	0.000615523	20.89303289	0.608895822	0.354873532
104759	Pld4	0.960487439	22.66666667	0.204626286	0.074470373
104771	Jkamp	0.997745973	21.30139721	0.011682977	0.002784568
104776	Aldh6a1	0.008042117	21.25050836	0.186159215	0.020867096
104795666	Gm24572	0.618466216	22.61728395	0.250592192	0.235893711
104799	Vipas39	0.984634997	21.33333333	0.06635303	0.017418994
104806	Fancm	0.38392248	21.33333333	0.086742367	0.027292095
104816	Aspg	0.043038968	21.33333333	0.42851225	0.059140754
104831	Ptpn23	0.978430777	21.33333333	0.146425368	0.052984046
104836	Cbll1	0.8085466	21.33333333	0.386721822	0.187325801
104859	Tecpr2	0.01411403	22.47139967	0.181779801	0.041317412
104871	Spata7	0.519169223	21.33333333	0.578628786	0.578628786
104884	Tdp1	0.70299583	21.33333333	0.292198832	0.21563407
104910	Slc25a47	0.004708587	20.37389771	0.543641679	0.065349501
104923	Adi1	0.001726699	22.48031303	0.189564856	0.02941129
104943	Fam110c	0.114623346	24.58494624	0.037319558	0.037319558
105000	Dnal1	0.732531525	24.19243986	0.254403232	0.254403232
105005	Lratd1	0.137955086	21.33333333	0.612412699	0.550922415
105014	Rdh14	0.239130282	23.20357942	0.093799623	0.022592343
105083	Pelo	0.948758465	21.33333333	0.386333127	0.102687907
105148	Iars	0.90542885	21.33333333	0.112203978	0.021421536
105171	Arrdc3	0.363628293	21.50318471	1.101851067	0.144332776
105193	Nhlrc1	0.049959732	20.26388889	0.661864056	0.661864056
105203	Tasor2	0.998855731	23.04056437	0.015420728	0.003106422
105239	Rnf44	0.923616252	25.33333333	0.087321427	0.018680413
105242407	Gm38684	0.283662089	21.06807546	0.430782895	0.430782895
105242658	Hotairm1	0.982547624	21.33333333	0.296739419	0.191039877
105243851	Gm12909	0.997400684	24	0.019509722	0.007588759
105244208	Rps6-ps4	0.18941184	21.33333333	0.203700646	0.100658056
105245	Txndc5	0.095162534	21.33333333	0.101312458	0.013066478
105245272	Gm20522	0.769621456	22.59510897	0.391661304	0.391661304
105245866	4930594M22Rik	0.145279436	21.33333333	0.29384977	0.29384977
105246	Brd9	0.540811115	21.33333333	0.291892571	0.097541642
105246056	Gm9828	0.82770538	22.89464594	0.219024562	0.219024562
105246071	4930509G22Rik	0.226098123	21.33333333	1.151704068	0.691980561
105246089	C730014E05Rik	0.486405848	21.33333333	0.253902267	0.196475602
105246278	B230354K17Rik	0.201851311	21.33333333	0.334843224	0.108511143
105247126	Gm16731	0.388022033	21.33333333	1.278686438	1.278686438
105278	Cdk20	0.137535357	21.33333333	0.488754362	0.210083695
105298	Epdr1	0.621204754	25.33333333	0.107705791	0.087647244
105348	Golm1	0.807000257	21.33333333	0.29176358	0.132162142
105351	AW209491	0.861623454	21.33333333	0.492428917	0.137566699
105352	Dusp22	0.217850864	21.97387205	0.075586974	0.025435735
105355	Slc17a3	0.381189352	22.66666667	0.340430713	0.055026637
105364	AW495222	0.55927778	21.33333333	0.737501079	0.737501079
105372	Utp15	0.984869276	25.33333333	0.015786352	0.004556387
105377	Slf1	0.257700528	21.33333333	0.244038822	0.094458673
105387	Akr1c14	0.001353212	20.7229071	0.50930398	0.055272548
105428	Fam149b	0.800152177	21.33333333	0.036136554	0.008302881
105439	Slain1	0.015137929	24.32041344	0.488692983	0.233781801
105440	Kctd9	0.581495282	25.01960784	0.050980699	0.016257815
105445	Dock9	0.001348334	22.33283186	0.135465475	0.02835283
105446	Gmpr2	0.02681612	22.76510543	0.234846793	0.084479664
105450	Mmrn2	0.426045023	25.18719008	0.13165637	0.032302507
105501	Abhd4	0.936310062	21.33333333	0.066735474	0.013889136
105504	Exoc5	0.527448053	21.33333333	0.208369115	0.038932987
105513	Chmp7	0.885890237	24.37389771	0.028106538	0.005197411
105522	Ankrd28	0.197794589	20.26388889	0.3051101	0.054608274
105559	Mbnl2	0.085156182	21.63350785	0.153329193	0.024658125
105638	Dph3	0.1259367	22.83651805	0.181581644	0.044587312
105651	Ppp1r3e	0.160261407	20.65936173	0.722906065	0.722906065
105663	Thtpa	0.501414319	21.33333333	0.280538511	0.05846908
105670	Rcbtb2	0.212864861	21.33333333	0.194315695	0.037099585
105675	Ppif	0.399932389	21.35343384	0.119001378	0.025108526
105689	Mycbp2	0.436963926	21.33333333	0.115640556	0.018876859
105722	Ano6	0.852530249	22.66666667	0.198542907	0.052234554
105727	Slc38a1	0.779724053	22.66666667	0.395332807	0.321754939
105732	Fam83h	0.123163541	21.33333333	0.292256262	0.070792233
105734727	Gm27021	0.007429822	23.76685164	0.199756293	0.043779948
105782	Scrib	0.160209691	20.15726496	0.300938872	0.061759822
105785	Kdelr3	0.753375896	23.84045584	0.361550684	0.20336474
105787	Prkaa1	0.69217859	21.33333333	0.157413578	0.037343348
105827	Amigo2	0.023930617	23.25333333	0.34042546	0.12852231
105835	Sgsm3	0.014803021	20.08798646	0.224900813	0.068950845
105837	Mtbp	0.136634844	20.0201005	0.413859249	0.413859249
105841	Dennd3	0.971893904	21.33333333	0.157215676	0.056900027
105844	Card10	0.106589411	23.17198229	0.241132694	0.080279499
105847	Lmf2	0.633139074	21.33333333	0.142090638	0.035693244
105853	Mal2	0.038447387	20.22797927	0.558121496	0.091957652
105855	Nckap1l	0.937179844	20.4874552	0.058168532	0.017181107
105859	Csdc2	0.139328236	24.58666667	0.581254873	0.26508626
105886298	Cmc4	0.721905319	21.33333333	0.058833809	0.019024863
105887	Ugt3a1	0.096721894	22.76510543	0.115888198	0.021288606
105892	9030619P08Rik	0.725050707	21.74468085	1.150812375	0.535476146
105940408	Gm20498	0.558425228	21.33333333	0.076971261	0.011060356
105988	Espl1	0.115668337	22.1914145	0.681958441	0.635618145
106014	Tafa5	0.909866162	25.01960784	0.093829845	0.093829845
106021	Topors	0.595675476	21.33333333	0.210480441	0.038755558
106025	Sharpin	0.124424167	22.68676717	0.062715773	0.012959012
106039	Gga1	0.899854665	21.33333333	0.091836486	0.021517083
106042	Prickle1	0.529070771	22.89410706	0.15454243	0.060092734
106052	Fbxo4	0.482135452	20.31183672	0.205351026	0.062055538
106064	AW549877	0.737073147	21.33333333	0.360733834	0.074801804
106068	Slc45a4	0.056688391	20.20630642	0.25783578	0.0776753
106073	Mfsd5	0.032874517	22.63738445	0.131078968	0.034685293
106143	Cggbp1	0.071213348	20.0201005	0.146745032	0.023875254
106200	Txndc11	0.839575628	21.33333333	0.739338413	0.142242347
106205	Zc3h7a	0.772372203	21.33333333	0.303988139	0.047109373
106248	Qtrt2	0.952784709	21.33333333	0.136150827	0.045446194
106298	Rrn3	0.806358683	21.33333333	0.209677641	0.040072386
106326	Osbpl11	0.227677751	23.03701663	0.129045561	0.026854558
106338	Nsun3	0.798202276	21.26175831	0.043781368	0.012510644
106344	Rfc4	0.906511289	22.66666667	0.20566803	0.164223235
106347	Ildr1	0.684329308	20.0201005	0.35772608	0.165978921
106369	Ypel1	0.335774087	21.33333333	0.749245494	0.365816889
106389	Eaf2	0.036157364	25.22735931	0.39515622	0.39515622
106393	Srl	0.84140357	21.33333333	0.656703374	0.656703374
106407	Slc51a	0.247020352	20.41134752	0.68741458	0.288315866
106489	Sft2d1	0.049448338	21.33333333	0.074753377	0.018073005
106504	Stk38	0.13530403	20.33684211	0.074747997	0.013116544
106512	Gpsm3	0.715988176	21.85945946	0.127554366	0.127554366
106522	Pkdcc	0.463904893	21.33333333	0.274782695	0.057230286
106529	Tecr	0.782814612	24	0.026014124	0.003833159
106564	Ppcs	0.783643146	21.33333333	0.20901978	0.051263698
106572	Rab31	0.29678387	20.22797927	0.184545513	0.059876047
106581	Fam234a	0.426763101	24.32041344	0.173665283	0.030620332
106582	Nrm	0.955474961	21.33333333	0.243733079	0.243733079
106583	Scaf8	0.948125632	21.33333333	0.142162712	0.029427033
106585	Ankrd12	0.217184512	20.56395008	0.423991312	0.118298029
106618	Wdr90	0.181029947	23.3015873	0.393368297	0.139709042
106628	Trip10	0.982771165	21.33333333	0.106677496	0.03268763
106633	Ift140	0.588018226	21.33333333	0.330818155	0.094525348
106639	Vmac	0.762573245	24	0.020013837	0.006059367
106648	Cyp4f15	0.054355093	23.87403219	0.175223721	0.026171038
106672	AI413582	0.127892728	21.33333333	0.549625541	0.549625541
106707	Rpusd1	0.793037466	20.44919786	0.175667461	0.175667461
106757	Catsperd	0.533912615	25.30139721	0.088173923	0.088173923
106759	Ticam1	0.927263037	21.33333333	0.260541477	0.083832573
106763	Ttbk1	0.048239486	20.15726496	0.712415871	0.712415871
106766	Stap2	0.718891988	24.22797927	0.3373893	0.07184264
106794	Dhx57	0.767124957	24	0.04555428	0.011772627
106795	Tcf19	0.870163508	21.33333333	0.323797809	0.323797809
106821	Oard1	0.903842319	21.87024609	0.05190768	0.013081551
106840	Unc119b	0.236344297	21.33333333	0.237461638	0.046186799
106861	Abhd3	0.993601858	24	0.061725332	0.010302126
106869	Tnfaip8	0.876864075	24.05387205	0.030754994	0.022488378
106877	Afap1l1	0.040779568	20.19243986	0.192059026	0.082220244
106878	Smim3	0.169117204	21.59139785	0.717343426	0.717343426
106894	Hmgxb3	0.896577787	21.33333333	0.109797147	0.025043132
106931	Kctd1	0.956031119	22.66666667	0.378464106	0.378464106
106947	Slc39a3	0.244984928	21.03361294	0.12071603	0.036992774
106952	Arap3	0.926047455	21.33333333	0.119193284	0.032134766
106957	Slc39a6	0.398984347	21.33333333	0.69057842	0.361909366
107022	Gramd3	0.469454082	21.33333333	0.458255674	0.090571605
107029	Me2	0.576569628	21.33333333	0.250070887	0.105570969
107035	Fbxo38	0.488283133	21.33333333	0.103992167	0.019645086
107045	Lars	0.845282024	21.4213198	0.248438558	0.046540199
107047	Psmg2	0.036788206	23.95061728	0.182067544	0.053453944
107071	Wdr74	0.709970864	21.33333333	0.340386237	0.086548673
107094	Rrp12	0.192940399	21.33333333	0.871793757	0.241494097
107141	Cyp2c50	0.010141988	22.88015139	0.194009292	0.020471375
107146	Glyat	0.013350917	22.29906031	0.251173192	0.031607253
107173	Gpr137	0.408859644	21.33333333	0.420965646	0.112401538
107182	Btaf1	0.918416924	21.33333333	0.081679498	0.013806532
107197	Uqcc3	0.970797504	22.66666667	0.05321845	0.015162691
107221	Ffar4	0.048175057	21.33333333	0.658010792	0.249977912
107227	Macrod1	0.345137691	23.80220043	0.330752617	0.084932664
107239	Carns1	0.493908996	21.33333333	0.491839549	0.491839549
107242	AI837181	0.421468799	21.33333333	0.143152783	0.03748379
107250	Kazald1	0.277786724	24.0201005	0.323742714	0.323742714
107260	Otub1	0.059851959	21.75403288	0.140513081	0.02672084
107271	Yars	0.578741712	24.15726496	0.034293885	0.00685415
107272	Psat1	0.645989411	21.33333333	0.453853818	0.453853818
107305	Vps37c	0.802558037	21.33333333	0.578749852	0.175274979
107321	Lpxn	0.848221373	25.33333333	0.030855177	0.030855177
107328	Trpt1	0.687722084	22.10294463	0.091107153	0.066522803
107338	Gbf1	0.319077977	21.33333333	0.299940997	0.048925349
107350	AW112010	0.7689732	20.08798646	0.086585702	0.015129296
107351	Kank1	0.379006081	21.33333333	0.432018878	0.068597623
107358	Tm9sf3	0.426039102	21.33333333	0.142735157	0.017444102
107368	Pdzd8	0.031766752	20.10395794	0.255851537	0.041548526
107371	Exoc6	0.528507026	21.33333333	0.265654499	0.055910018
107373	Fam111a	0.063118291	26.28794442	0.198044456	0.100252225
107375	Slc25a45	0.021089458	22.54639188	0.350620532	0.076217232
107392	Brms1	0.134721265	21.33333333	0.190258611	0.054975164
107435	Hat1	0.819115782	21.33333333	0.104611813	0.035594881
107448	Unc5a	0.978773994	24	0.14376435	0.14376435
107449	Unc5b	0.733824972	21.89380914	0.083028045	0.03314705
107476	Acaca	0.680016827	25.33333333	0.058064497	0.007719292
107477	Guca1b	0.052990662	21.33333333	1.156193335	0.495804365
107503	Atf5	0.083915795	20.34774633	0.564260016	0.084251326
107508	Eprs	0.860100987	21.33333333	0.101153854	0.01334555
107513	Ssr1	0.029271283	24.32041344	0.173601174	0.023449466
107515	Lgr4	0.75724405	21.33333333	0.363882644	0.053204511
107522	Ece2	0.506339365	20.89289714	0.151481779	0.058267928
107526	Gimap4	0.887754401	25.17378917	0.118145581	0.033690306
107527	Il1rl2	0.895611602	20.19243986	0.35782534	0.19258738
107528	Magee1	0.034325731	20.0201005	0.271253419	0.147969917
107566	Arl2bp	0.55664495	21.33333333	0.663563833	0.246592163
107568	Wwp1	0.103441868	21.67017544	0.273762259	0.038042273
107569	Nt5c3	0.032916194	20.30017452	0.350678889	0.079875456
107581	Col16a1	0.774466257	21.33333333	0.179745601	0.08926649
107589	Mylk	0.899272586	21.33333333	0.128835768	0.019146847
107605	Rdh1	0.678071975	21.46805773	0.163099567	0.153706425
107607	Nod1	0.595207807	21.33333333	0.188851185	0.04705357
107650	Pi4kb	0.35902499	21.33333333	0.108736994	0.020015658
107652	Uap1	0.770490438	21.33333333	0.604399183	0.11214015
107684	Coro2a	0.777705097	21.33333333	0.360678769	0.360678769
107686	Snrpd2	0.055321801	20.0201005	0.235093509	0.058714165
107701	Sf3b4	0.644047715	21.33333333	0.181572456	0.08488157
107702	Rnh1	0.440908949	20.4700259	0.075982189	0.011875569
107723	Slc12a6	0.410029953	20.64468864	0.212283399	0.044725126
107732	Mrpl10	0.335578743	20.08798646	0.055733934	0.01062496
107733	Mrpl41	0.563088418	21.33333333	0.081553891	0.021802405
107734	Mrpl30	0.792426095	21.33333333	0.093743215	0.017916438
107746	Rapgef1	0.084887331	20.05387205	0.231801738	0.03970189
107747	Aldh1l1	0.769347663	22.17249417	0.157365358	0.014891707
107753	Lgals2	0.177907273	21.33333333	0.694496442	0.436099637
107765	Ankrd1	0.564263841	24.16185837	0.038997368	0.021872664
107766	Haao	0.463037841	25.33333333	0.147034777	0.017446063
107767	Scamp1	0.114043781	21.33333333	0.426664222	0.071130137
107769	Tm6sf1	0.887027606	22.82393162	0.082677695	0.043777383
107770	Tm6sf2	0.311720896	20.12244898	0.237748924	0.054228673
107771	Bmyc	0.494841671	22.72053872	0.224671753	0.224671753
107817	Jmjd6	0.216929815	21.33333333	0.469798451	0.111859729
107823	Nsd2	0.475223275	21.02107549	0.178254073	0.036121408
107829	Thoc5	0.663822727	21.33333333	0.103892506	0.025586371
107869	Cth	0.955465463	21.87024609	0.122012963	0.014615576
107885	Mthfs	0.441329147	20.26388889	0.102892748	0.033339847
107895	Mgat5	0.569453358	21.35343384	0.271785447	0.084646484
107932	Chd4	0.522865728	22.61728395	0.088619777	0.011979147
107939	Pom121	0.200893299	21.33333333	0.476745866	0.195149982
107951	Cdk9	0.740830876	24	0.063534026	0.013870483
107971	Frs3	0.702240729	25.33333333	0.137967334	0.111104765
107975	Pacs1	0.188323681	21.33333333	0.484272702	0.364370623
107976	Babam2	0.050714624	20.08798646	0.080704718	0.019193757
107986	Ddb2	0.030703585	20.15726496	0.360039083	0.163361704
107995	Cdc20	0.81789128	25.33333333	0.015202287	0.015202287
107999	Gtpbp6	0.224649093	21.33333333	0.282331132	0.083507531
108000	Cenpf	0.977187636	25.33333333	0.369180687	0.369180687
108011	Ap4e1	0.761428657	21.33333333	0.089548605	0.025544202
108012	Ap1s2	0.872482161	21.33333333	0.464659674	0.344492521
108013	Celf4	0.703278196	23.64750958	0.110755312	0.090660103
108014	Srsf9	0.407960395	21.33333333	0.059613296	0.014062625
108030	Lin7a	0.537989264	21.33333333	0.197449365	0.037804435
108037	Shmt2	0.986458516	24	0.062088316	0.008693397
108052	Slc14a1	0.194207786	21.33333333	0.895967797	0.493445392
108058	Camk2d	0.807943749	21.33333333	0.265803023	0.077163109
108062	Cstf2	0.025249632	20.68508287	0.094295606	0.022027044
108067	Eif2b3	0.637344614	21.33333333	0.349144937	0.108546502
108075	Ltbp4	0.924458501	21.33333333	0.190207284	0.035036719
108077	Skiv2l	0.84364577	21.33333333	0.082589598	0.013487722
108079	Prkaa2	0.084573404	21.70723104	0.383088172	0.055538823
108083	Pip4k2b	0.897431154	21.33333333	0.128020427	0.027145844
108086	Rnf216	0.867679829	25.33333333	0.008294558	0.001819425
108089	Rnf144a	0.030364233	20.33684211	0.69227824	0.304076506
108097	Prkab2	0.760121384	21.33333333	0.409933328	0.257141799
108098	Med21	0.845585711	21.33333333	0.193037317	0.052900866
108099	Prkag2	0.783838451	21.33333333	0.244632438	0.051073728
108100	Baiap2	0.505028302	21.33333333	0.712271685	0.139938662
108101	Fermt3	0.973967473	21.16078431	0.118882341	0.048630719
108105	B3gnt5	0.209677618	21.33333333	1.507698453	0.73661161
108112	Eif4ebp3	0.065424304	20.05387205	1.182232598	0.250135172
108114	Slc22a7	0.011418462	24.19338422	0.234708673	0.043750738
108116	Slco3a1	0.94365542	23.68627451	0.132552381	0.059710348
108121	U2af1	0.52888309	21.33333333	0.210777367	0.045900436
108123	Napg	0.080788998	22.24414379	0.14759402	0.03335291
108124	Napa	0.500868208	20.05387205	0.092029834	0.015929224
108138	Xrcc4	0.225562678	20.22797927	0.338677932	0.138011583
108143	Taf9	0.646597094	21.33333333	0.122721766	0.027084146
108147	Atic	0.646411202	21.33333333	0.132562726	0.027127568
108148	Galnt2	0.343575185	21.68191721	0.195697807	0.035193631
108150	Galnt7	1.20E-05	23.89762642	0.259098325	0.108979546
108151	Sema3d	0.049175906	21.33333333	0.260468068	0.11489826
108153	Adamts7	0.680620719	23.18603997	0.27163609	0.082111251
108154	Adamts6	0.254271169	20.05387205	0.783543967	0.783543967
108155	Ogt	0.416471096	22.32630573	0.095038946	0.015124108
108156	Mthfd1	0.299671929	23.72182254	0.131203389	0.016321314
108159	Ubxn8	0.5894214	23.01525054	0.056406012	0.012369442
108160	Fam50a	0.095080704	20.25783784	0.290226491	0.082981563
108167326	Gm2788	0.074654406	22.61728395	0.784606092	0.170619697
108167848	Gm12258	0.512439413	21.33333333	0.346268928	0.346268928
108168114	Gm5451	0.550563539	20.30017452	0.350489541	0.350489541
108168742	Gm13427	0.318026436	20.52612613	0.941997309	0.379605574
108169069	Gm16001	0.541845337	21.33333333	0.256065926	0.256065926
108637	Snord14c	0.808968514	21.33333333	1.238872546	0.30115043
108645	Mat2b	0.234988439	20.08798646	0.306697427	0.060500181
108652	Slc35b3	0.398838928	21.33333333	0.363030194	0.106333217
108654	Fam210a	0.043098534	21.33333333	0.324983897	0.044835405
108655	Foxp1	0.58478005	21.33333333	0.27733314	0.057325219
108657	Rnpepl1	0.874153094	21.33333333	0.150491013	0.027595535
108660	Rnf187	0.203519239	21.33333333	0.129572246	0.020230709
108664	Atp6v1h	0.948786558	24	0.038652347	0.006728383
108670	Epsti1	0.880188924	21.33333333	0.522610896	0.347827849
108671	Dnajc9	0.577329254	22.38848921	0.106052226	0.044310236
108672	Zdhhc15	0.051948617	20.19243986	0.465733283	0.197611918
108673	Ccdc86	0.866731721	21.33333333	0.482372954	0.149928125
108679	Cops8	0.192750516	21.33333333	0.138502413	0.030692894
108682	Gpt2	0.087067602	20.19243986	0.333645139	0.036698286
108686	Ccdc88a	0.975918864	23.19279279	0.040916461	0.021294197
108687	Edem2	0.999605742	21.33333333	0.014596858	0.002433506
108689	Stn1	0.838235107	21.33333333	0.230652993	0.205205166
108705	Pttg1ip	0.268721447	21.33333333	0.113434138	0.015044607
108707	Fam207a	0.467169843	21.33333333	0.325323172	0.06807874
108723	Card11	0.855539879	24	0.41772572	0.41772572
108735	Sft2d2	0.002670174	20.63196222	0.136239562	0.021687238
108737	Oxsr1	0.723370789	21.70723104	0.102051979	0.019478286
108755	Lyrm2	0.015238636	21.06807546	0.250676874	0.105688397
108767	Pnrc1	0.273709192	20.05387205	0.458209461	0.078425679
108797	Mex3b	0.043176796	20.19243986	0.625089608	0.625089608
108800	Ston2	0.704893326	21.33333333	0.234891266	0.079091801
108811	Ccdc122	0.213529646	21.33333333	0.532039919	0.231023661
108812	Flacc1	0.038870229	22.6523781	0.79357678	0.303889155
108829	Jmjd1c	0.209721451	20.30017452	0.138702733	0.022440738
108837	Ibtk	0.327181616	21.33333333	0.11657491	0.017653163
108841	Rdh13	0.445803927	21.33333333	0.624838907	0.177820168
108853	Mtrf1l	0.623396128	21.33333333	0.303439562	0.124781822
108857	Ankhd1	0.134838193	21.33333333	0.407211794	0.062569595
108888	Atad3a	0.847566281	25.33333333	0.046078978	0.007939133
108897	Aif1l	0.273815611	23.2339486	0.347564962	0.164364805
108899	2700081O15Rik	0.053115583	20.15726496	0.152290463	0.075753459
108900	Fam72a	0.175218421	23.40229885	0.303351898	0.303351898
108902	B4gat1	0.353726669	21.9401005	0.134854749	0.032787367
108903	Tbcd	0.284050532	20.30017452	0.125517015	0.024428427
108907	Nusap1	0.090522383	20.15726496	0.518149257	0.518149257
108909	Aida	0.730554331	20.05387205	0.024260847	0.008603347
108911	Rcc2	0.236449226	20.9271473	0.195415206	0.037504214
108912	Cdca2	0.434031841	24.45144357	0.276170286	0.276170286
108927	Lhfp	0.44287926	21.33333333	0.291290222	0.088582454
108934	Smim13	0.066006378	20.12244898	0.284632464	0.057332362
108937	Rnf169	0.002148951	22.88015139	0.215829748	0.034706318
108943	Trmt10a	0.763793118	24	0.209927811	0.092482282
108946	Zzz3	0.452265766	21.33333333	0.176837281	0.0315951
108954	Ppp1r15b	0.588540391	20.05387205	0.150798085	0.020853171
108956	Apol7c	0.874187232	24	0.108699281	0.069858425
108958	Miga2	0.040718101	21.33333333	0.243729658	0.038971628
108960	Irak2	0.441166709	20.08798646	0.240791202	0.050907773
108961	E2f8	0.066176834	25.18437521	0.601395788	0.34213873
108989	Tpr	0.841741981	21.33333333	0.110389414	0.01606583
108995	Tbc1d10c	0.219936765	21.33333333	0.402220687	0.402220687
109006	Ciapin1	0.478442315	21.33333333	0.079987825	0.017809639
109019	Nabp1	0.944050288	21.33333333	0.365829437	0.091832302
109032	Sp110	0.907802	20.08798646	0.123670077	0.123670077
109042	Cavin3	0.962231374	24	0.318307362	0.318307362
109050	Inka2	0.906488665	21.33333333	0.203577051	0.102004904
109054	Pfdn4	0.559659442	20.30017452	0.224793591	0.114345492
109065	Dnaaf2	0.156909704	21.13806634	0.138762726	0.065381395
109075	Exosc4	0.041527804	21.33333333	0.147697973	0.036105322
109077	Ints5	0.695224785	21.33333333	0.501383686	0.142414442
109079	Sephs1	0.523471611	21.33333333	0.18683982	0.035712198
109082	Fbxw17	0.601858232	21.93806922	0.205857126	0.205857126
109093	Rars2	0.05097693	20.22797927	0.239329978	0.068055263
109095	Rbm15b	0.840858734	21.33333333	0.309900444	0.14401389
109108	Slc30a9	0.542442116	21.33333333	0.174961483	0.027847269
109113	Uhrf2	0.937944993	24.64069264	0.029187427	0.005269007
109115	Supt3	0.757274612	24.21399177	0.088676497	0.084852834
109129	Mmadhc	0.335035412	21.33333333	0.199051645	0.037293773
109135	Plekha5	0.86065531	24.07017544	0.030912491	0.006668465
109136	Mmaa	0.186173804	21.33333333	0.241950465	0.060099147
109145	Gins4	0.012175046	21.30405112	0.226889842	0.061558664
109151	Chd9	0.50881065	21.33333333	0.224621723	0.04008988
109154	Mlec	0.224174981	21.33333333	0.484519475	0.066239885
109161	Ube2q2	0.16590728	20.33684211	0.199797908	0.039984401
109163	3010003L21Rik	0.298725461	22.89464594	0.430955778	0.264809694
109168	Atl3	0.155718074	21.33333333	0.22813388	0.03171947
109181	Trip11	0.984711245	21.33333333	0.151919991	0.02498316
109202	A930024E05Rik	0.305577431	22.92473118	0.575370595	0.443020156
109222	Rarres1	0.219986111	21.33333333	0.413619999	0.068841614
109225	Ms4a7	0.041484867	24.45144357	0.483568139	0.483568139
109229	Fam118b	0.211851395	21.33333333	0.432157797	0.171525227
109232	Sccpdh	0.889271868	21.33333333	0.050969919	0.044516563
109241	Mbd5	0.712900964	21.33333333	0.206699766	0.044562597
109242	Kif24	0.183693953	21.33333333	0.930584625	0.930584625
109245	Lrrc39	0.664588379	21.33333333	0.939224498	0.769669552
109246	Tspan9	0.179900309	20.08798646	0.339087774	0.063644131
109254	Adtrp	0.97892471	24	0.0192249	0.002949913
109263	Rlf	0.716161333	21.33333333	0.21750404	0.044495045
109264	Me3	0.764643628	21.33333333	0.42371661	0.201382912
109267	Ssc4d	0.778784766	21.33333333	0.490261128	0.490261128
109270	Prr5	0.816684049	24.08798646	0.084288619	0.063442053
109275	Actr5	0.198835066	21.33333333	0.321787875	0.110837275
109280	Slc22a13b	0.121513666	20.19243986	1.010607999	0.483608155
109284	R3hdm4	0.189720589	20.0201005	0.043676093	0.009602153
109294	Prex2	0.013975763	20.49537316	0.288398513	0.058592583
109299	Tmem250-ps	0.150069733	20.22797927	0.20201895	0.033682564
109305	Orai1	0.012746213	20.08798646	0.461193178	0.128519351
109323	C1qtnf7	0.793566581	21.33333333	0.027125839	0.027125839
109331	Rnf20	0.215806077	21.33333333	0.177025711	0.033485831
109332	Cdcp1	0.266571712	20.22372343	0.864759528	0.319510414
109333	Pkn2	0.361115098	21.33333333	0.183256937	0.029681517
109346	Ankrd39	0.057806901	20.15726496	0.415704938	0.261230161
109359	Abraxas2	0.484573206	20.05387205	0.073024298	0.014804657
109552	Sri	0.755368366	21.54178092	0.18436275	0.038186128
109620	Dsp	0.676276318	21.33333333	0.221754841	0.033520741
109624	Cald1	0.083405136	21.76990367	0.410176456	0.054818818
109652	Acy1	0.006218367	24.32041344	0.191011377	0.040503615
109658	Txlna	0.709366854	21.33333333	0.610246916	0.118386918
109660	Ctrl	0.803466842	20.05387205	1.689768841	0.791170092
109672	Cyb5a	0.002416245	21.92863926	0.198897514	0.021121413
109674	Ampd2	0.810056935	21.33333333	0.493619561	0.10083864
109676	Ank2	0.589528965	21.38720539	0.457646491	0.423821319
109685	Hyal3	0.245156425	21.33333333	0.452670647	0.091429717
109689	Arrb1	0.022922576	21.33333333	0.15995191	0.034566878
109700	Itga1	0.99089302	24	0.006279022	0.001082328
109711	Actn1	0.13595705	21.33333333	0.264071148	0.052513417
109731	Maob	0.027717885	24.72628726	0.19996733	0.027629252
109754	Cyb5r3	0.795186086	24	0.008039338	0.000943234
109778	Blvra	0.618353918	21.03366675	0.142153803	0.043757802
109785	Pgm3	0.31256344	23.38312059	0.279575344	0.061512913
109801	Glo1	0.67243047	22.66666667	0.097844295	0.011924652
109815	Selenos	0.719704817	21.33333333	0.14699748	0.026961589
109821	F11	0.689648305	22.72053872	0.12850061	0.020840524
109828	C7	0.795270358	21.33333333	0.234061954	0.234061954
109857	Cbr3	0.356748858	23.25333333	0.19274896	0.19274896
109880	Braf	0.574659914	21.33333333	0.125963792	0.026135506
109889	Mzf1	0.62471456	21.33333333	0.786503347	0.417513023
109900	Asl	0.248096761	20.08798646	0.582177573	0.064503833
109901	Cela1	0.84538934	21.33333333	0.259180552	0.069314963
109905	Rap1a	0.074222896	21.70723104	0.124480455	0.022627395
109910	Zfp91	0.131102534	20.30017452	0.264761958	0.036951999
109929	Zbtb25	0.608406512	21.33333333	0.4526244	0.4526244
109934	Abr	0.725854702	21.33333333	0.14116036	0.04727688
109978	Art4	0.442018389	25.33333333	0.092722455	0.056676255
109979	Art3	0.179483308	21.4063996	0.273821219	0.243509584
110006	Gusb	0.028785098	24.14063036	0.12804018	0.026686191
110012	Tpgs1	0.710998494	25.33333333	0.030192559	0.008814094
110033	Kif22	0.211172895	20.30017452	0.946775236	0.934334719
110052	Dek	0.570747055	21.33333333	0.197326639	0.035968078
110074	Dut	0.052740852	21.18798371	0.157242565	0.058729809
110078	Pygb	0.41085281	21.38720539	0.176941029	0.058083636
110082	Dnah5	0.049961876	21.33333333	0.962229295	0.962229295
110084	Dnah1	0.225914672	20.12244898	1.572484171	0.584728099
110094	Phka2	0.22811069	21.33333333	0.312814587	0.066872746
110095	Pygl	0.818339338	24	0.052658328	0.005720623
110109	Nop2	0.801758397	21.33333333	0.521531824	0.116506921
110119	Mpi	0.49460175	24.08798646	0.033501077	0.009547041
110135	Fgb	0.282794046	20.0201005	0.656716254	0.055048129
110147	Ehmt2	0.991249029	23.53719008	0.042680104	0.006963764
110157	Raf1	0.386349601	21.41719078	0.226639714	0.034090827
110168	Gpr18	0.631541411	21.33333333	0.681771826	0.287362962
110172	Slc35b1	0.002081016	20.96160982	0.309095795	0.053401232
110173	Manba	0.094811687	21.45738083	0.093642067	0.019041028
110175	Ggct	0.257932489	20.22797927	0.489671795	0.220053457
110196	Fdps	0.036192294	20.9271473	1.032593922	0.140220714
110198	Akr7a5	0.738530261	25.33333333	0.173829938	0.025469649
110208	Pgd	0.06073504	22.77454891	0.287353954	0.06394175
110213	Tmbim6	0.366522312	24.94027903	0.109476323	0.010570069
110253	Triobp	0.268493386	21.33333333	0.181859272	0.045213811
110257	Hba-a2	0.089920198	24.12244898	0.552002705	0.199062071
110265	Msra	0.00263016	24.87052342	0.063830783	0.009583329
110279	Bcr	0.98131323	21.33333333	0.067478213	0.012502409
110310	Krt7	0.602384873	22.68676717	0.049582056	0.049582056
110323	Cox6b1	0.607265016	21.49059829	0.130563989	0.018277903
110350	Dync2h1	0.032516639	21.98209173	0.58559662	0.153245924
110351	Rap1gap	0.988215598	20.80898876	0.048128885	0.023778357
110355	Grk2	0.822652241	21.33333333	0.110859177	0.022299814
110379	Sec13	0.006630752	24.07017544	0.126445789	0.021650241
110380	Shroom2	0.078964224	25.53864929	0.177966069	0.034109447
110382	C8b	0.028195159	24.19338422	0.117571753	0.012972637
110385	Pde4c	0.577835204	23.72182254	0.265944351	0.068348978
110391	Qdpr	0.640295479	23.68627451	0.183223659	0.022771637
110417	Pigh	0.134810541	20.3805135	0.575389385	0.289912129
110446	Acat1	0.834435401	22.66666667	0.149110078	0.018001463
110454	Ly6a	0.801523818	20.52612613	0.179164802	0.062278124
110460	Acat2	0.03559121	22.52131705	0.373370742	0.065292552
110521	Hivep1	0.84149117	21.94204186	0.04923524	0.011188282
110524	Dgkq	0.680544237	23.73643411	0.087213363	0.016439345
110532	Adarb1	0.031233364	20.37389771	0.409154645	0.087125913
110542	Amhr2	0.585793043	21.33333333	0.388427338	0.187183094
110557	H2-Q6	0.998516553	24.26388889	0.001120669	0.000256089
110593	Prdm2	0.646674782	22.66666667	0.185575587	0.038315482
110596	Arhgef28	0.799613152	20.08798646	0.574503554	0.340764261
110606	Fntb	0.791968579	22.05284368	0.089513882	0.02147059
110611	Hdlbp	0.999520878	24	0.007543191	0.00082605
110616	Atxn3	0.135531429	20.15726496	0.095281107	0.019301735
110639	Prps2	0.170454403	21.33333333	0.322468161	0.079310214
110651	Rps6ka3	0.244782366	20.50584884	0.100819087	0.026018335
110695	Aldh7a1	0.52209069	25.23843564	0.133345918	0.015082405
110749	Chaf1b	0.280330884	23.01525054	0.570278221	0.570278221
110750	Cse1l	0.978114436	21.33333333	0.042996502	0.008292693
110751	Adam33	0.851793133	21.33333333	0.382757284	0.382757284
110784	Nr3c2	0.218791398	21.33333333	0.341396901	0.069532116
110789	Adgrv1	0.897489275	21.33333333	0.352131993	0.291244501
110794	Cebpe	0.969515727	21.33333333	0.239985719	0.092583272
110796	Tshz1	0.357511927	24.15726496	0.173207605	0.03689434
110809	Srsf1	0.388165466	25.17378917	0.071300272	0.010343369
110816	Pwp2	0.529557159	20.05387205	0.309325866	0.072128507
110821	Pcca	0.000577418	25.33333333	0.161351057	0.027899949
110826	Etfb	0.307960288	20.37389771	0.088243019	0.011896893
110829	Lims1	0.095971642	20.52612613	0.222028773	0.047551262
110842	Etfa	0.330356131	20.30017452	0.130915667	0.017482684
110854	Ptpa	0.527454479	21.33333333	0.126718097	0.024102885
110855	Pde6c	0.176210665	21.33333333	0.609535193	0.334538936
110877	Slc18a1	0.938659145	24	0.024327956	0.013732087
110893	Slc8a3	0.187934689	24.45144357	0.646050436	0.318055495
110902	Chrna2	0.546143086	22.66666667	0.324703851	0.176763048
110911	Cds2	0.788907134	21.20951537	0.161280228	0.022699788
110920	Hspa13	0.727298522	21.33333333	0.533372444	0.088966086
110948	Hlcs	0.622040335	21.74468085	0.250087465	0.066684723
110954	Rpl10	0.829475599	21.33333333	0.027657855	0.00345298
110959	Nudt19	0.117205043	20.08798646	0.284195476	0.051685919
110960	Tars	0.083690598	21.356974	0.342315902	0.047107699
110962	Mbd6	0.896801247	20.22797927	0.097861049	0.041694304
111173	Erc1	0.163509839	22.89410706	0.145138925	0.025146762
111175	Pecr	0.816644596	25.33333333	0.035644617	0.004995823
111241	Hmga1b	0.8729969	21.33333333	0.175822615	0.140143426
112403	Dxo	0.391547942	21.33333333	0.297086292	0.074960627
112405	Egln1	0.169885441	23.24055922	0.167647229	0.036907628
112406	Egln2	0.029552564	22.95041441	0.138335032	0.025245379
112407	Egln3	0.953913949	23.04056437	0.070695225	0.021425065
112415	Zfp607b	0.434353977	20.12244898	0.42023994	0.308781927
112417	Ugt2b37	0.907142307	24.37389771	0.447427126	0.206143676
112418	1700102P08Rik	0.127476752	24.45144357	0.754649575	0.334249132
112419	Ifit1bl2	0.95890644	24	0.101263013	0.047955488
112422	Zfp979	0.051709034	21.80487741	0.572526169	0.572526169
112694759	Gm20517	0.666495656	22.66666667	0.159998344	0.033929361
11287	Pzp	0.87394571	21.33333333	0.222038441	0.017802718
11302	Aatk	0.041064782	25.01960784	0.338426843	0.111836544
11303	Abca1	0.654248852	25.33333333	0.013594546	0.001564771
11304	Abca4	0.364683333	24.60273092	0.476358088	0.241075571
11305	Abca2	0.781551978	21.33333333	0.195767868	0.033022527
11306	Abcb7	0.534443805	21.33333333	0.160861819	0.024426118
11307	Abcg1	0.560402476	20.05387205	0.207515553	0.054111971
11308	Abi1	0.220373316	21.33333333	0.161781044	0.030340787
11350	Abl1	0.216145487	23.69312845	0.129621559	0.02541032
11352	Abl2	0.922848388	21.33333333	0.06777736	0.016053332
11363	Acadl	0.208185736	20.0201005	0.252234478	0.036848233
11364	Acadm	0.174953458	21.33333333	0.163793735	0.020639141
11370	Acadvl	0.340955024	20.92807205	0.088878772	0.010330816
113868	Acaa1a	0.002133557	20.49520496	0.188011562	0.025839455
11409	Acads	0.699361455	21.49059829	0.056743413	0.007870351
114128	Laptm4b	0.961907071	25.33333333	0.084027486	0.019070776
114142	Foxp2	0.716744938	21.33333333	0.196430823	0.082647534
114143	Atp6v0b	0.0314877	20.87375486	0.18055941	0.031676353
11416	Slc33a1	0.792826499	22.66666667	0.112496236	0.016521638
11421	Ace	0.011987012	25.33333333	0.127944035	0.103151557
114229	Kiss1r	0.541528798	22.27895981	0.556960314	0.556960314
11423	Ache	0.39303284	24.22797927	0.033546873	0.021298991
114249	Npnt	0.86917767	23.08617411	0.08686297	0.046321443
11425	Apoc4	0.985953415	21.33333333	0.112551344	0.012780196
114255	Dok4	0.240648909	22.29906031	0.177383443	0.177383443
11426	Macf1	0.933332092	21.33333333	0.037849623	0.004620112
11428	Aco1	0.371930791	20.26388889	0.160889265	0.019334854
11429	Aco2	0.343329735	21.33333333	0.301938016	0.039675182
11430	Acox1	0.179331645	23.04095216	0.192877925	0.01693706
114301	Palmd	0.703692911	21.33333333	0.498148313	0.109350473
11431	Acp1	0.650899613	21.33333333	0.104668224	0.018904827
11432	Acp2	0.250105448	21.45578231	0.22868616	0.039394718
11433	Acp5	0.771226465	25.17378917	0.070506866	0.010983376
114332	Lyve1	0.118756321	23.59106214	0.328123841	0.104872217
11438	Chrna4	0.040534324	20.9964258	2.252560298	2.252560298
11443	Chrnb1	0.958448469	21.33333333	0.093173571	0.063198214
11444	Chrnb2	0.045485576	22.47647567	0.623182961	0.458094189
11450	Adipoq	0.956343447	23.48094039	0.141033679	0.141033679
114565	Zbtb21	0.153158681	21.33333333	0.587262855	0.159767705
114570	Crip3	0.188029607	21.33333333	0.737971137	0.340076551
114584	Clic1	0.623148673	22.66666667	0.156802451	0.045584283
114585	D17H6S53E	0.431861167	22.40580762	0.158965762	0.04401643
11459	Acta1	0.924503398	21.33333333	0.763274593	0.475384286
114601	Ehbp1l1	0.860405811	21.74468085	0.082195456	0.02415975
114602	Zmynd10	0.206690725	21.33333333	1.209985528	0.46678366
114604	Prdm15	0.78549955	21.33333333	0.331910025	0.109594268
114606	Tle6	0.394349133	24.22797927	0.191666049	0.191666049
11461	Actb	0.032360832	24.19338422	0.250749124	0.024589808
114615	Elac1	0.485654283	20.64468864	0.210922526	0.066142683
114641	Rpl31	0.008250877	21.74035088	0.080712271	0.012555811
114642	Brdt	0.719217983	21.33333333	0.608452409	0.608452409
114643	Oas1c	0.429279221	21.59722222	0.961965745	0.961965745
114644	Slc13a3	0.263084897	20.19243986	0.558406763	0.141551286
11465	Actg1	0.168749836	21.33333333	0.326081923	0.059702453
114663	Impa2	0.004952858	21.82689208	0.359485801	0.340815707
114664	Hsd17b11	0.199480137	20.12244898	0.359806603	0.069387119
114674	Gtf2ird2	0.029350036	20.33684211	0.469214209	0.181017549
114679	Selenom	0.999861842	21.33333333	0.047121763	0.047121763
11468	Actg2	0.99367714	24	0.574913631	0.384744572
114713	Rasa2	0.38112433	21.33333333	0.433450894	0.185150739
114714	Rad51c	0.286311569	21.33333333	1.087611984	1.087611984
114715	Spred1	0.145756404	21.33333333	0.287473198	0.062411785
114716	Spred2	0.195714296	21.33333333	0.298086396	0.121493722
114741	Supt16	0.78970505	21.33333333	0.073546805	0.01282997
11475	Acta2	0.885604296	24	0.266581845	0.139110754
11477	Acvr1	0.575466522	24.37389771	0.052210411	0.015734502
114774	Pawr	0.481438709	22.98249987	0.275317117	0.085318894
11479	Acvr1b	0.918702903	24	0.232049985	0.056680842
11480	Acvr2a	0.508951923	21.33333333	0.117688508	0.021956376
11481	Acvr2b	0.058331994	20.15726496	0.246711221	0.161788102
11482	Acvrl1	0.816547602	21.33333333	0.085317633	0.048829546
11484	Aspa	0.053810792	22.75694261	0.237849609	0.060904173
11486	Ada	0.384066096	24.44919786	0.308606718	0.210805986
114863	Plpbp	0.979589844	21.33333333	0.002715805	0.000442631
11487	Adam10	0.788715746	21.33333333	0.113827881	0.021740842
114874	Ddhd1	0.31004652	22.88015139	0.320544485	0.067823049
11488	Adam11	0.285035809	20.15726496	0.857001169	0.35554151
114886	Cygb	0.754765797	21.33333333	0.22471096	0.076820848
11489	Adam12	0.835135594	21.80335923	0.178125371	0.178125371
114893	Dcun1d1	0.413117564	21.33333333	0.176749146	0.031090529
114896	Afg3l1	0.720010084	21.33333333	0.057659906	0.010230174
11490	Adam15	0.320655773	20.19243986	0.223646296	0.126469599
11491	Adam17	0.150602065	23.61229314	0.086679268	0.017851039
11492	Adam19	0.328108642	20.2762973	0.293472057	0.293472057
11496	Adam22	0.952704019	21.33333333	0.115362411	0.115362411
11498	Adam4	0.000683161	24.30441541	0.115202543	0.115202543
11501	Adam8	0.270293554	24	0.089187601	0.07485192
11502	Adam9	0.713919144	24	0.046339459	0.006922469
11504	Adamts1	0.871898054	24	0.081521577	0.020121357
11512	Adcy6	0.215333315	20.15726496	0.425127398	0.082993158
11513	Adcy7	0.981078351	23.15412186	0.12262837	0.045621853
11515	Adcy9	0.317493485	24.07017544	0.136579165	0.02592847
11517	Adcyap1r1	0.532457613	21.33333333	0.630292423	0.569817739
11518	Add1	0.147654714	21.33333333	0.30295706	0.057516697
11520	Plin2	0.102663059	20.19243986	0.324720099	0.039809934
11522	Adh1	0.026015252	24.45144357	0.195195681	0.017935477
11529	Adh7	0.152799571	24.19338422	0.343072241	0.239802464
11532	Adh5	0.294257464	23.07506657	0.044943801	0.005346065
11534	Adk	0.815914222	23.53719008	0.09463682	0.010426855
11535	Adm	0.757989041	23.72182254	0.219588204	0.219588204
11536	Gpr182	0.91499116	21.33333333	0.100404459	0.022711312
11537	Cfd	0.904550129	22.66666667	0.237197623	0.19519476
11538	Adnp	0.602636554	21.39199798	0.06599149	0.013521412
11539	Adora1	0.006675645	22.76238692	0.587137927	0.147018537
11540	Adora2a	0.678955384	22.66666667	0.324716977	0.324716977
11544	Adprh	0.054087702	20.30017452	0.523098439	0.223350426
11545	Parp1	0.409350175	21.33333333	0.167799559	0.029262757
11546	Parp2	0.329366573	20.47103286	0.288314417	0.112066267
11548	Adra1b	0.626782072	21.33333333	0.204377097	0.034985849
115485610	LOC115485610	0.484548607	21.33333333	0.783434089	0.783434089
115485611	LOC115485611	0.00283002	21.73314848	0.147996508	0.035042669
115485612	LOC115485612	0.325858432	20.08798646	0.433148698	0.251589288
115485640	LOC115485640	0.927587641	20.12244898	0.358439846	0.336507707
115485642	LOC115485642	0.384337974	22.58092045	0.59150596	0.432643999
115485679	LOC115485679	0.013473568	22.671156	0.314332299	0.314332299
115485682	LOC115485682	0.268749495	25.70082192	0.191595657	0.054217454
115485729	LOC115485729	0.149032803	25.37256763	0.307902946	0.261854066
115485771	LOC115485771	0.943498793	21.33333333	0.129350557	0.095708818
115485772	LOC115485772	0.054651933	21.18798371	0.116335926	0.074564269
115485773	LOC115485773	0.540681989	21.33333333	0.132566173	0.021409834
115485822	LOC115485822	0.252546591	22.75465313	0.08551794	0.08551794
115485825	LOC115485825	0.92556438	21.33333333	0.922420731	0.922420731
115485831	LOC115485831	0.05363956	21.61708107	0.123409333	0.032243871
115485860	LOC115485860	0.978316794	23.31135531	0.130880052	0.105988843
115485864	LOC115485864	0.530519522	20.4874552	0.364711412	0.364711412
115485866	LOC115485866	0.005639543	23.80430145	0.353469145	0.233656752
115485895	LOC115485895	0.43351391	20.17184391	0.248889285	0.105215247
115485923	LOC115485923	0.753106109	21.33333333	0.489799678	0.391634278
115485971	LOC115485971	0.170571995	24.45144357	0.484927978	0.40401735
115485992	LOC115485992	0.032786375	23.5673081	0.269296342	0.269296342
115486001	LOC115486001	0.985699569	21.33333333	0.269574714	0.269574714
115486004	LOC115486004	0.720608049	21.74468085	0.248503087	0.091103226
115486014	LOC115486014	0.723095304	24	0.203912766	0.112271575
115486069	LOC115486069	0.897618531	21.33333333	0.117458874	0.073767663
115486095	LOC115486095	0.180576247	21.33333333	0.540342702	0.540342702
115486130	LOC115486130	0.811915477	22.66666667	0.184201634	0.169006912
115486131	LOC115486131	0.998872877	24	0.04824313	0.04824313
115486143	LOC115486143	0.739739304	20.37389771	0.117874984	0.030507694
115486177	LOC115486177	0.903704012	23.68627451	0.215322295	0.215322295
115486178	LOC115486178	0.22698207	21.33333333	0.395874667	0.395874667
115486254	LOC115486254	0.166432506	21.96825397	0.36391891	0.36391891
115486260	LOC115486260	0.70202759	20.08798646	0.158948022	0.109955662
115486329	LOC115486329	0.719493764	21.33333333	0.31885074	0.31885074
115486339	LOC115486339	0.930588281	23.04056437	0.01027789	0.005012708
115486364	LOC115486364	0.638038194	21.33333333	0.636829569	0.316209949
115486604	LOC115486604	0.930323072	21.33333333	0.38540558	0.38540558
115486693	LOC115486693	0.050749177	21.75403288	1.214178379	0.609133616
115486823	LOC115486823	0.202696285	21.33333333	0.34105181	0.3287997
115486827	LOC115486827	0.837687825	22.66666667	0.136614763	0.136614763
115486841	LOC115486841	0.431499178	20.08798646	0.373742283	0.304907954
115486842	LOC115486842	0.928369271	21.33333333	0.368473537	0.193026231
115486844	LOC115486844	0.670651595	22.75465313	0.152098663	0.077937186
115486847	LOC115486847	0.728115322	21.33333333	0.124977014	0.023281041
115486850	LOC115486850	0.27405614	23.22902364	0.398699221	0.398699221
115486854	LOC115486854	0.23247144	22.61728395	0.129032112	0.109364021
115486954	LOC115486954	0.058671893	20.36229124	1.409152705	1.409152705
115486988	LOC115486988	0.945224972	21.33333333	0.245776865	0.22070842
115487000	LOC115487000	0.891968334	21.50435374	0.174045298	0.174045298
115487003	LOC115487003	0.986138683	23.10816777	0.338742799	0.15293853
115487037	LOC115487037	0.806440243	21.33333333	0.350646472	0.350646472
115487043	LOC115487043	0.658936283	21.49059829	0.157938084	0.057479917
115487044	LOC115487044	0.80401319	25.33333333	0.169600012	0.169600012
115487047	LOC115487047	0.978936722	21.33333333	0.103181707	0.103181707
115487048	LOC115487048	0.312836666	22.47647567	0.621901979	0.244317137
115487050	LOC115487050	0.945033872	23.23188406	0.038395482	0.022780183
115487056	LOC115487056	0.742500665	21.33333333	0.238711844	0.238711844
115487256	LOC115487256	0.407477024	20.0201005	0.191657672	0.034693768
115487260	LOC115487260	0.752382308	20.05387205	0.06670623	0.018177415
115487261	LOC115487261	0.851250748	21.33333333	0.202308714	0.05286863
115487262	LOC115487262	0.029446343	22.83805865	0.115118276	0.030287024
115487263	LOC115487263	0.35036477	20.15726496	0.20920724	0.04904419
115487267	LOC115487267	0.993904747	21.33333333	0.028351912	0.01724054
115487269	LOC115487269	0.583175197	21.74468085	0.245085181	0.155436639
115487271	LOC115487271	0.803121037	21.33333333	0.284825553	0.114405705
115487272	LOC115487272	0.969672013	24	0.393824999	0.393824999
115487273	LOC115487273	0.770927257	22.66666667	0.245753134	0.103845312
115487276	LOC115487276	0.7756435	22.82393162	0.130720723	0.127382583
115487278	LOC115487278	0.962504569	21.33333333	0.266857713	0.195977093
115487282	LOC115487282	0.471571506	21.33333333	0.241513384	0.241513384
115487283	LOC115487283	0.908691756	25.33333333	0.124340218	0.124340218
115487307	LOC115487307	0.105058825	22.69417989	0.469049031	0.226799251
115487308	LOC115487308	0.4189178	20.05387205	0.832858375	0.567901469
115487311	LOC115487311	0.550399657	21.33333333	0.418320631	0.273673201
115487312	LOC115487312	0.961357096	21.33333333	0.385871638	0.385871638
115487325	LOC115487325	0.620575585	24	0.160040227	0.092439429
115487513	LOC115487513	0.012360605	22.09326473	0.160265972	0.043460373
115487514	LOC115487514	0.944569647	21.33333333	0.258723288	0.048110516
115487519	LOC115487519	0.038392866	22.26048064	0.233192559	0.233192559
115487520	LOC115487520	0.87124771	21.33333333	0.203158256	0.203158256
115487521	LOC115487521	0.784902487	21.4213198	0.248393684	0.248393684
115487522	LOC115487522	0.944328987	21.33333333	0.261727902	0.066184525
115487534	LOC115487534	0.993160128	22.66666667	0.054092534	0.012993893
115487535	LOC115487535	0.885931309	23.41059829	0.062291601	0.030900242
115487536	LOC115487536	0.277878235	21.53963976	0.448070491	0.215961172
115487564	LOC115487564	0.562846156	22.50121655	0.206991314	0.107821742
115487591	LOC115487591	0.916185043	21.33333333	0.158825463	0.158825463
115487609	LOC115487609	0.011150294	20.96572698	0.246042991	0.192768202
115487625	LOC115487625	0.45423859	21.33333333	0.309709342	0.309709342
115487638	LOC115487638	0.191024671	20.12244898	0.105904734	0.034208998
115487640	LOC115487640	0.060168356	20.33684211	0.234021343	0.140127392
115487641	LOC115487641	0.028503862	23.39842762	0.107138676	0.034297488
115487642	LOC115487642	0.614027336	24	0.126162482	0.068191143
115487643	LOC115487643	0.743198679	24.33684211	0.124542482	0.124542482
115487644	LOC115487644	0.267790958	20.22797927	0.13989104	0.050248327
115487645	LOC115487645	0.303618783	23.50582751	0.04967813	0.020921562
115487677	LOC115487677	0.237917955	24.07017544	0.118612206	0.044919304
115487678	LOC115487678	0.945618541	25.33333333	0.017546908	0.006175219
115487683	LOC115487683	0.921414992	21.33333333	0.502288622	0.502288622
115487685	LOC115487685	0.003536033	22.79071416	0.396187348	0.389071354
115487688	LOC115487688	0.013943627	24.32041344	0.482803618	0.207782136
115487690	LOC115487690	0.592224503	20.55701325	0.209312463	0.072780439
115487691	LOC115487691	0.992306737	21.33333333	0.079117219	0.011882574
115487699	LOC115487699	0.937610242	24	0.046397318	0.046397318
115487711	LOC115487711	0.64302994	25.33333333	0.148232298	0.060379607
115487714	LOC115487714	0.073063848	20.12244898	0.287760904	0.287760904
115487841	LOC115487841	0.016520595	20.37389771	0.164178594	0.142521285
115487842	LOC115487842	0.234954065	23.38996542	0.829129747	0.730158436
115487843	LOC115487843	0.696391397	21.33333333	0.207638909	0.207638909
115487846	LOC115487846	0.884759303	21.33333333	0.337402852	0.145104626
115487848	LOC115487848	0.990752068	25.33333333	0.015503099	0.010809884
115487853	LOC115487853	0.500918362	23.84045584	0.245401142	0.120205383
115487856	LOC115487856	0.800538984	21.33333333	0.210960232	0.089663365
115487859	LOC115487859	0.773242627	21.33333333	0.289715932	0.289715932
115487878	LOC115487878	0.853126584	20.37389771	0.181461383	0.057204556
115487881	LOC115487881	0.801147471	20.08798646	0.27468135	0.27468135
115487884	LOC115487884	0.25376182	20.15726496	0.188189327	0.188189327
115487891	LOC115487891	0.875208203	22.66666667	0.269167205	0.059422782
115487892	LOC115487892	0.912225324	22.66666667	0.211874055	0.031470803
115487905	LOC115487905	0.207794733	24.07017544	0.232324239	0.232324239
115487906	LOC115487906	0.890800501	21.33333333	0.110197684	0.018733208
115487907	LOC115487907	0.856342906	25.33333333	0.122807357	0.055329957
115487911	LOC115487911	0.000359759	24.35698341	0.399825693	0.399825693
115487912	LOC115487912	0.182994803	23.20357942	0.60565735	0.312320318
115487914	LOC115487914	0.901475162	20.31193657	0.041581618	0.009682014
115487915	LOC115487915	0.997204448	21.33333333	0.115497659	0.075994708
115487916	LOC115487916	0.151451938	21.87024609	0.518398883	0.518398883
115487918	LOC115487918	0.996804687	24.80898876	0.025377617	0.017736603
115487919	LOC115487919	0.067170145	20.22797927	0.409505367	0.409505367
115487936	LOC115487936	0.763707625	22.9870801	0.359396918	0.125965504
115487939	LOC115487939	0.803850591	23.40229885	0.554202596	0.225170602
115488044	LOC115488044	0.133014299	20.05387205	0.324817215	0.230398811
115488051	LOC115488051	0.909697253	21.25396825	0.167678359	0.021547633
115488064	LOC115488064	0.786676123	21.33333333	0.436139979	0.372261207
115488066	LOC115488066	0.104261328	21.81937712	0.452087994	0.226223893
115488077	LOC115488077	0.22826698	22.62366552	0.341548551	0.341548551
115488078	LOC115488078	0.833453147	21.33333333	0.223943725	0.077641492
115488080	LOC115488080	0.109797095	20.0201005	0.501384144	0.315452926
115488085	LOC115488085	0.92196784	21.33333333	0.171837297	0.042994518
115488112	LOC115488112	0.879923525	20.12244898	0.394426632	0.23600895
115488213	LOC115488213	0.822789678	20.52612613	0.159162122	0.159162122
115488214	LOC115488214	0.420407872	21.45578231	0.12594557	0.12594557
115488217	LOC115488217	0.794660641	21.33333333	0.499747201	0.499747201
115488218	LOC115488218	0.852814304	24	0.142459002	0.142459002
115488237	LOC115488237	0.924491623	23.50582751	0.047662963	0.02007258
115488238	LOC115488238	0.003074961	21.74173323	0.312082249	0.312082249
115488246	LOC115488246	0.857168875	22.66666667	0.768529636	0.634575548
115488251	LOC115488251	0.023619872	25.33333333	0.133671022	0.133671022
115488275	LOC115488275	0.603854281	21.33333333	0.133213234	0.029323782
115488393	LOC115488393	0.201426158	20.47103286	0.1641544	0.078638614
115488402	LOC115488402	0.941702988	20.05387205	0.207771246	0.089868632
115488410	LOC115488410	0.814220286	21.33333333	0.469411355	0.469411355
115488411	LOC115488411	0.891858176	21.33333333	0.338938023	0.303944295
115488429	LOC115488429	0.983372367	21.33333333	0.252254886	0.164905205
115488440	LOC115488440	0.834516241	24	0.32348071	0.284211201
115488553	LOC115488553	0.50594831	21.33333333	0.046557833	0.011207883
115488579	LOC115488579	0.832924076	21.87024609	0.091021683	0.091021683
115488583	LOC115488583	0.875784883	21.33333333	0.16388754	0.096079032
115488597	LOC115488597	0.92616152	25.33333333	0.222498435	0.222498435
115488600	LOC115488600	0.981999792	24	0.010547695	0.008964535
115488605	LOC115488605	0.812032925	22.00798646	0.084233357	0.055828895
115488689	LOC115488689	0.147770025	22.43638306	0.23861846	0.048463138
115488690	LOC115488690	0.993392661	20.0201005	0.045577261	0.015254147
115488691	LOC115488691	0.755545985	24.22797927	0.011500594	0.003942172
115488692	LOC115488692	0.66776555	25.33333333	0.062450784	0.047303801
115488695	LOC115488695	0.572877858	21.33333333	0.249863375	0.249863375
115488697	LOC115488697	0.137049056	22.93055556	0.472339653	0.472339653
115488709	LOC115488709	0.937298537	20.12244898	0.211461555	0.110627305
115488712	LOC115488712	0.023473538	20.37389771	0.327900711	0.327900711
115488713	LOC115488713	0.717891155	21.78253119	0.128456015	0.128456015
115488715	LOC115488715	0.724502591	21.35343384	0.296898055	0.296898055
115488732	LOC115488732	0.827550352	21.33333333	0.343379807	0.310318233
115488735	LOC115488735	0.967905667	21.33333333	0.288616744	0.288616744
115488819	LOC115488819	0.436801722	21.33333333	0.500802661	0.440112853
115488830	LOC115488830	0.82829993	23.10473915	0.255899865	0.255899865
115488831	LOC115488831	0.035576438	20.30017452	0.287083047	0.287083047
115488833	LOC115488833	0.043067814	24.17729795	0.336652571	0.201378229
115488834	LOC115488834	0.584990975	20.19243986	0.274065772	0.274065772
115488835	LOC115488835	0.95780922	24.44919786	0.015179632	0.015179632
115488838	LOC115488838	0.89204535	20.4874552	0.290998173	0.157019611
115488839	LOC115488839	0.746448963	21.33333333	0.209545781	0.088644451
115488855	LOC115488855	0.981168126	21.64916654	0.096335433	0.096335433
115488858	LOC115488858	0.273655515	24.07017544	0.211290004	0.211290004
115488885	LOC115488885	0.762212115	24	0.309583695	0.159397352
115488985	LOC115488985	0.360765319	24	0.047774568	0.047774568
115488986	LOC115488986	0.748189958	21.33333333	0.511682826	0.275633647
115488991	LOC115488991	0.770560486	21.33333333	0.571662354	0.571662354
115488997	LOC115488997	0.425593595	21.33333333	0.123469421	0.026684726
115488998	LOC115488998	0.978401853	24	0.092989774	0.02387721
115488999	LOC115488999	0.706793741	22.66666667	0.240588336	0.069382474
115489000	LOC115489000	0.976355677	24	0.046532484	0.046532484
115489001	LOC115489001	0.560685714	24.19243986	0.088327869	0.024581687
115489002	LOC115489002	0.895980625	24	0.199890689	0.199890689
115489055	LOC115489055	0.038106099	20.05387205	0.149188935	0.033035179
115489071	LOC115489071	0.935344425	24	0.205308772	0.174851954
115489076	LOC115489076	0.245360287	20.0201005	0.514828706	0.412819429
115489078	LOC115489078	0.107487889	22.57913433	0.737196538	0.349087258
115489081	LOC115489081	0.999539303	20.30017452	0.066862117	0.051563113
115489082	LOC115489082	0.757033578	25.33333333	0.000341961	0.000258044
115489083	LOC115489083	0.852120161	21.33333333	0.18735616	0.18735616
115489084	LOC115489084	0.99445086	21.33333333	0.095499596	0.095499596
115489086	LOC115489086	0.938309455	22.86005089	0.142264771	0.110813515
115489087	LOC115489087	0.864278794	21.33333333	0.270861486	0.270861486
115489089	LOC115489089	0.915404714	25.33333333	0.042632542	0.016956755
115489189	LOC115489189	0.266850463	21.33333333	1.026884702	0.604368529
115489214	LOC115489214	0.996227805	21.33333333	0.070585841	0.045902065
115489237	LOC115489237	0.99654159	25.33333333	0.063897171	0.044401725
115489348	LOC115489348	0.750711448	23.68627451	0.173052969	0.173052969
115489349	LOC115489349	0.907079835	21.33333333	0.084923455	0.084923455
115489370	LOC115489370	0.999274183	20.0201005	0.059137462	0.050631897
115489378	LOC115489378	0.970211469	21.33333333	0.24370611	0.24370611
115489379	LOC115489379	0.966623385	21.33333333	0.337113245	0.337113245
115489569	LOC115489569	0.999503825	24	0.084284175	0.035884184
115489572	LOC115489572	0.99972992	21.33333333	0.047047652	0.035529196
115489586	LOC115489586	0.024108014	22.80139107	0.093838898	0.026731791
115489587	LOC115489587	0.598719665	21.33333333	0.130255418	0.036124917
115489589	LOC115489589	0.525760948	25.01960784	0.183824935	0.089075297
115489590	LOC115489590	0.346216765	21.33333333	0.474603029	0.420083603
115489598	LOC115489598	0.310915778	20.19243986	0.244580961	0.059890388
115489599	LOC115489599	0.776142429	25.33333333	0.181222768	0.113045346
115489600	LOC115489600	0.733965739	21.18798371	0.30566398	0.240547557
115489601	LOC115489601	0.877426914	22.66666667	0.295494423	0.295494423
115489602	LOC115489602	0.616575678	20.0201005	0.081448869	0.081448869
115489609	LOC115489609	0.675653807	21.33333333	0.743758407	0.743758407
115489632	LOC115489632	0.723028215	22.78911565	0.444341783	0.444341783
115489634	LOC115489634	0.641094435	24	0.018813367	0.011031593
115489635	LOC115489635	0.999627995	24	0.035544678	0.021584609
115489637	LOC115489637	0.137908648	26.20444444	0.110163032	0.110163032
115489638	LOC115489638	0.997698662	21.33333333	0.116796782	0.116796782
115489772	LOC115489772	0.599576072	22.61728395	0.35554464	0.29627795
115489782	LOC115489782	0.056382798	22.44236126	1.028571421	0.371075736
115489816	LOC115489816	0.115038657	21.98835447	0.148345019	0.044300313
115489817	LOC115489817	0.999673006	25.33333333	0.010911764	0.010911764
115489818	LOC115489818	0.930598525	25.20710059	0.052977434	0.052977434
115489820	LOC115489820	0.997390557	24	0.215723574	0.108324794
115489822	LOC115489822	0.211012814	24.19243986	0.150944099	0.150944099
115489854	LOC115489854	0.930057629	24.29157605	0.053183961	0.009836746
115489855	LOC115489855	0.163350841	22.5550886	0.465206814	0.231157234
115489857	LOC115489857	0.458642579	20.30017452	0.550709795	0.279586578
115489862	LOC115489862	0.495434158	21.33333333	0.343165165	0.244669309
115489865	LOC115489865	0.09770455	24.32041344	0.402940217	0.257049427
115489876	LOC115489876	0.462154678	25.33333333	0.309592715	0.161345917
115489881	LOC115489881	0.153830155	21.59139785	0.231903447	0.231903447
11549	Adra1a	0.040567074	24.22797927	0.190671538	0.076690989
115490001	LOC115490001	0.162839314	24.58666667	0.353197161	0.30522753
115490016	LOC115490016	0.941691481	21.33333333	0.202717143	0.201855103
115490020	LOC115490020	0.691361939	20.30017452	0.388998637	0.388998637
115490044	LOC115490044	0.021442084	20.10395794	0.190296533	0.042312686
115490045	LOC115490045	0.075720747	20.15726496	0.352237347	0.352237347
115490046	LOC115490046	0.329104187	20.12244898	0.094498342	0.020771161
115490048	LOC115490048	0.003425524	24.45144357	0.247684277	0.247684277
115490049	LOC115490049	0.955820298	20.15726496	0.290501869	0.097568545
115490050	LOC115490050	0.99085905	22.96684119	0.015271454	0.004349942
115490051	LOC115490051	0.603991044	21.35343384	0.263825497	0.213231023
115490074	LOC115490074	0.2771936	21.39586249	0.161428113	0.039040205
115490089	LOC115490089	0.820714205	22.75465313	0.027240637	0.024652143
115490091	LOC115490091	0.094774564	20.05387205	0.187414893	0.13229409
115490095	LOC115490095	0.031929337	23.3015873	0.216190021	0.216190021
115490099	LOC115490099	0.457524243	24.58666667	0.150343567	0.071975531
115490231	LOC115490231	0.510233247	24	0.006538449	0.003769975
115490251	LOC115490251	0.502027964	20.76722533	0.275096464	0.275096464
115490252	LOC115490252	0.999392766	21.33333333	0.103488641	0.103488641
115490266	LOC115490266	0.953755551	23.11811024	0.042518237	0.011999338
115490267	LOC115490267	0.211118819	20.05387205	0.15891873	0.043009693
115490268	LOC115490268	0.175964009	20.22797927	0.127012967	0.04537964
115490269	LOC115490269	0.281310874	20.12244898	0.579664499	0.579664499
115490270	LOC115490270	0.086204285	20.08798646	0.360628176	0.360628176
115490273	LOC115490273	0.895622418	21.92823995	0.107156441	0.051619122
115490275	LOC115490275	0.846199491	23.68627451	0.221466957	0.221466957
115490276	LOC115490276	0.68175078	21.33333333	0.055752181	0.016763531
115490288	LOC115490288	0.804214568	22.66666667	0.34753109	0.194303419
115490290	LOC115490290	0.993755026	21.33333333	0.240820875	0.195905666
115490291	LOC115490291	0.986603609	24.56521739	0.020767902	0.020767902
115490314	LOC115490314	0.962312794	21.33333333	0.783854599	0.783854599
115490316	LOC115490316	0.90534217	20.37389771	0.311234502	0.05766122
115490317	LOC115490317	0.825992572	20.22797927	0.341593493	0.0658501
115490468	LOC115490468	0.410026888	22.36700008	0.519826543	0.519826543
115490470	LOC115490470	0.776042075	21.33333333	0.913184035	0.913184035
115490472	LOC115490472	0.888122963	24.0201005	0.018281703	0.00629604
115490492	LOC115490492	0.862505157	21.33333333	0.093285113	0.093285113
115490493	LOC115490493	0.856832776	21.33333333	0.175637189	0.04205593
115490496	LOC115490496	0.85582497	21.33333333	0.138499157	0.036276743
115490527	LOC115490527	0.253292276	21.33333333	0.488569472	0.488569472
11552	Adra2b	0.047960537	20.18995188	0.354938456	0.125884466
11554	Adrb1	0.720165512	25.33333333	0.344564036	0.344564036
11555	Adrb2	0.558746801	22.78911565	0.256713273	0.256713273
11556	Adrb3	0.098120557	20.47103286	0.377493173	0.213416479
11564	Adsl	0.000517367	24.45144357	0.271940644	0.064273112
11565	Adssl1	0.206988903	21.41719078	0.282218665	0.076999574
11566	Adss	0.592184931	21.33333333	0.085562427	0.014998669
11567	Avil	0.048683821	21.33333333	1.204937761	0.589273614
11568	Aebp1	0.740478109	22.66666667	0.189980081	0.189980081
11569	Aebp2	0.008898286	20.33684211	0.263745016	0.057769217
11571	Crisp1	0.673996293	21.96825397	0.341808415	0.12534578
11576	Afp	0.125311184	22.12551893	0.706975412	0.706975412
11593	Aga	0.682191182	25.33333333	0.013170725	0.003446564
11600	Angpt1	0.450083668	25.33333333	0.085229415	0.085229415
11601	Angpt2	0.701036914	21.33333333	0.395834138	0.395834138
11603	Agrn	0.801560955	21.33333333	0.07653372	0.014330333
11605	Gla	0.028748592	20.33684211	0.317169312	0.124900228
11606	Agt	0.697518854	24.19338422	0.090040258	0.010186947
11607	Agtr1a	0.494116091	21.33333333	0.543775841	0.098125824
11610	Agtrap	0.770989236	21.33333333	0.459823872	0.164698385
11611	Agxt	0.057020644	21.67938431	0.645782214	0.087918703
11615	Gm4737	0.523452225	21.4213198	0.49313744	0.098837218
11622	Ahr	0.999806749	24	0.010429085	0.00175699
11624	Ahrr	0.457840451	20.33684211	0.879534694	0.487501981
11625	Ahsg	0.049697668	23.51540291	0.126168452	0.01005203
11629	Aif1	0.981092608	20.44919786	0.099996936	0.057581128
11630	Crybg1	0.618568219	23.00350877	0.24457319	0.049028888
11632	Aip	0.881716691	24	0.030831575	0.00849713
11636	Ak1	0.443218254	21.33333333	0.292344206	0.190364526
11637	Ak2	0.013821836	20.65502114	0.532541505	0.068042085
11639	Ak4	0.144896904	20.59078481	0.686575346	0.107080677
11640	Akap1	0.260352772	21.33333333	0.086250842	0.012506766
11647	Alpl	0.160150115	21.41719078	0.704503774	0.172110936
11648	Akp3	0.886073952	22.68676717	0.009921805	0.009921805
11651	Akt1	0.063909302	23.04056437	0.021452024	0.003632688
11652	Akt2	0.698871969	21.33333333	0.064245393	0.009934052
11655	Alas1	0.563624218	21.33333333	1.516398608	0.175888852
11656	Alas2	0.836156896	25.33333333	0.059835244	0.008669491
11657	Alb	0.366616628	21.4213198	0.185969365	0.011807885
11658	Alcam	0.672476506	21.33333333	0.193560978	0.031560121
11666	Abcd1	0.991212347	25.33333333	0.018197992	0.004359545
11668	Aldh1a1	0.887450764	20.41134752	0.056637624	0.005623663
11669	Aldh2	0.421058923	20.26388889	0.21057212	0.019982309
116701	Fgfrl1	0.114590343	21.33333333	0.469816001	0.099049717
11671	Aldh3a2	0.029506854	20.05387205	0.546899426	0.065868272
116733	Vps4a	0.777686536	22.66666667	0.128647741	0.029590462
11674	Aldoa	0.701217961	22.61520427	0.153751121	0.023806041
116748	Lsm10	0.979474988	24	0.161872147	0.053486852
11676	Aldoc	0.015222762	23.51722222	0.367095926	0.097108748
11677	Akr1b3	0.367686996	21.69400934	0.339257536	0.1325777
116838	Rims2	0.501658086	21.33333333	1.189485041	0.593767291
11684	Alox12	0.858220377	22.06896552	0.314160842	0.314160842
116847	Prelp	0.109424536	21.57445573	0.280578323	0.057587707
116848	Baz2a	0.779215325	24	0.050791765	0.010146311
116852	Akr1c20	0.738614679	25.33333333	0.067997896	0.010839462
116870	Mta1	0.83609177	22.38848921	0.057889665	0.013237269
116871	Mta3	0.210319733	21.33333333	0.497423329	0.144719875
116873	Stim2	0.026057986	20.68879269	0.285612191	0.05425225
116891	Derl2	0.610048695	25.33333333	0.039348309	0.005960891
11690	Alox5ap	0.795433349	25.33333333	0.619884877	0.619884877
116905	Dph1	0.101030083	22.87611515	0.160160314	0.035949543
116914	Slc19a2	0.228921415	21.33333333	0.589996741	0.08516799
11692	Gfer	0.021047448	20.50669349	0.182222447	0.0374661
116939	Pnpla3	0.53603266	23.31135531	0.426908148	0.426908148
116940	Tgs1	0.509700738	21.33333333	0.171875587	0.045643253
116972	Fam57a	0.73523571	21.33333333	0.311669967	0.181591236
11699	Ambp	0.443843481	21.4213198	0.408032284	0.036499644
11702	Amd1	0.148406617	21.33333333	0.774394259	0.152894959
117109	Pop5	0.048222515	21.33333333	0.18532262	0.042597643
117146	Ube3b	0.144297738	22.671156	0.092068981	0.015613741
117147	Acsm1	0.124725877	20.0201005	0.083461532	0.009850208
117148	Necab2	0.810739824	24	0.132215135	0.053795586
117149	Tirap	0.955939221	21.33333333	0.037406016	0.007748872
117150	Pip4k2c	0.230484505	20.15726496	0.17033615	0.039885979
117160	Ttyh2	0.989888881	21.33333333	0.04765966	0.007184285
117167	Steap4	0.925825828	24.56521739	0.05291827	0.007162276
11717	Ampd3	0.595256233	25.33333333	0.208930048	0.208930048
117171	1110038F14Rik	0.046591558	20.30017452	0.291960404	0.134750165
117197	Bloc1s4	0.485631776	21.33333333	0.283814813	0.090674652
117198	Ivns1abp	0.101553043	21.33333333	0.58174378	0.080519566
11720	Mat1a	0.507505534	23.39295393	0.200735954	0.018100375
11722	Amy1	0.217421979	21.33333333	0.204673567	0.027156596
11727	Ang	0.554577927	20.19243986	0.648344342	0.087285618
11732	Ank	0.700388945	25.33333333	0.032432345	0.006611422
11733	Ank1	0.143170164	20.0201005	0.581542214	0.286023239
11735	Ank3	0.162036481	21.33333333	0.52242201	0.112472838
11736	Ankfy1	0.327066547	20.0201005	0.076713386	0.013294838
11737	Anp32a	0.229631278	20.0201005	0.418470483	0.068023909
11739	Slc25a4	0.053508779	21.33333333	0.394261371	0.159864534
11740	Slc25a5	0.005441503	21.90061526	0.168578933	0.02007724
11744	Anxa11	0.003296605	23.30924875	0.191784166	0.051508127
11745	Anxa3	0.928991308	20.26388889	0.038582905	0.019232595
11746	Anxa4	0.712684116	21.68191721	0.112171155	0.020008136
11747	Anxa5	0.04130651	20.86289991	0.169584494	0.028001115
11749	Anxa6	0.400462156	24.19243986	0.050763914	0.007220768
11750	Anxa7	0.004988921	20.37389771	0.330935975	0.050398654
11754	Aoc3	0.658492896	25.33333333	0.140918091	0.085214659
11757	Prdx3	0.120575298	23.13821074	0.158890172	0.024068895
11758	Prdx6	0.114910165	22.96684119	0.221378707	0.025380643
117586	A1bg	0.936046816	22.66666667	0.334572877	0.118524445
117589	Asb7	0.687097271	21.33333333	0.33853649	0.087486822
117591	Slc2a9	0.037747229	21.33333333	0.369426083	0.071673189
117592	B3galt6	0.672403188	21.33333333	0.529350734	0.262634102
117599	Helb	0.990700818	21.33333333	0.071840772	0.017947699
117600	Srgap1	0.035616734	22.52131705	0.330632913	0.330632913
117606	Boc	0.356646149	25.33333333	0.164937225	0.164937225
11761	Aox1	0.448818998	23.11811024	0.182070017	0.025320173
11764	Ap1b1	0.208634483	20.0201005	0.136237266	0.022360214
11765	Ap1g1	0.614861653	20.33684211	0.084947096	0.014100105
11766	Ap1g2	0.00278198	20.63196222	0.171532674	0.068463649
11767	Ap1m1	0.939993936	23.68627451	0.012631223	0.003276982
11768	Ap1m2	0.83025601	20.4874552	0.340765132	0.166505458
11769	Ap1s1	0.013977862	20.33684211	0.140736197	0.038456787
11770	Fabp4	0.52780435	21.33333333	0.16620447	0.059945421
11771	Ap2a1	0.577723065	21.33333333	0.08056199	0.015953557
11772	Ap2a2	0.514839424	21.33333333	0.194167608	0.02777997
11773	Ap2m1	0.533041943	21.33333333	0.182166827	0.028164803
11774	Ap3b1	0.077849198	21.82870649	0.095430101	0.016618888
11776	Ap3d1	0.350431242	21.33333333	0.198967641	0.031739031
11777	Ap3s1	0.090749779	20.99949853	0.194985255	0.04225845
11778	Ap3s2	0.096407237	21.67017544	0.093020037	0.022033974
11781	Ap4m1	0.827506271	21.33333333	0.296204011	0.094987809
11782	Ap4s1	0.447022716	21.33333333	0.128186121	0.042382339
11783	Apaf1	0.796073129	26.44748858	0.070724733	0.025953992
11784	Apba2	0.625571016	22.35979512	0.201445871	0.099353473
11785	Apbb1	0.911096518	21.33333333	0.181027885	0.181027885
11787	Apbb2	0.528771016	21.33333333	0.124561607	0.029178276
11789	Apc	0.299169947	20.05387205	0.200233228	0.033362621
11790	Speg	0.882455204	20.64468864	0.335324995	0.335324995
11792	Apex1	0.055977746	20.30017452	0.270697336	0.061780103
11793	Atg5	0.911858453	20.19243986	0.046212414	0.008114743
11796	Birc3	0.674294555	21.33333333	0.350890544	0.08911097
11797	Birc2	0.930328374	21.33333333	0.163313193	0.035370686
11798	Xiap	0.366230944	21.77483444	0.145416778	0.019370175
11799	Birc5	0.492208843	21.82870649	0.326717312	0.326717312
11800	Api5	0.167765072	21.33333333	0.099248117	0.015748326
11801	Cd5l	0.924580584	20.4874552	0.1874047	0.029017267
11803	Aplp1	0.245321222	20.30017452	0.34966391	0.256751114
11804	Aplp2	0.221646117	25.34105263	0.197937455	0.023657449
11806	Apoa1	0.589767258	23.19279279	0.17200746	0.013846986
11807	Apoa2	0.686521564	21.59722222	0.209319128	0.01750972
11808	Apoa4	0.957774762	25.33333333	0.179154126	0.02309711
11810	Apobec1	0.870437589	21.33333333	0.252450068	0.06580648
11812	Apoc1	0.116202975	23.49122807	0.149573089	0.013409276
11813	Apoc2	0.981393178	21.33333333	0.060012695	0.006504827
11814	Apoc3	0.914728721	21.33333333	0.138283016	0.014059289
11816	Apoe	0.567202228	24.60273092	0.116632873	0.008549966
11818	Apoh	0.384845018	20.0201005	0.04977369	0.004719952
11819	Nr2f2	0.574886582	21.33333333	0.247092899	0.051602328
11820	App	0.015923234	24.72628726	0.037593797	0.006154197
11821	Aprt	0.360946087	21.33333333	0.131806084	0.029642844
11826	Aqp1	0.672931245	23.25333333	0.090955719	0.012971772
11829	Aqp4	0.500313451	20.26388889	0.454465433	0.166130253
11833	Aqp8	0.109407714	21.78383771	1.122301409	0.189012021
11834	Aqr	0.994674059	24	0.022324665	0.004588789
11835	Ar	0.210731389	21.33333333	0.69092137	0.191617431
11836	Araf	0.308191206	22.72053872	0.031700045	0.005497261
11837	Rplp0	0.218686749	20.41532947	0.101874341	0.012190538
11840	Arf1	0.549149156	23.39295393	0.051987152	0.007013274
11841	Arf2	0.999564241	24	0.046799602	0.013462266
11842	Arf3	0.078152023	22.43622477	0.119573937	0.022304794
11843	Arf4	0.924298495	21.33333333	0.14882227	0.024100521
11844	Arf5	0.926276212	24	0.014516877	0.002406132
118445	Klf16	0.022480653	22.91256406	0.620114538	0.339583991
118446	Gjc3	0.544153345	25.33333333	0.427437015	0.427437015
118449	Synpo2	0.997161566	25.33333333	0.030353157	0.030353157
11845	Arf6	0.210443323	21.33333333	0.178505587	0.027394606
118451	Mrps2	0.383444079	21.33333333	0.181148052	0.036772883
118453	Mmp28	0.628601852	20.41134752	0.396577934	0.396577934
118454	Gjc2	0.108804111	20.30017452	0.2417845	0.2417845
11846	Arg1	0.9997948	24.05387205	0.005712843	0.000564881
11847	Arg2	0.893655222	20.08798646	0.413686173	0.315969498
11848	Rhoa	0.135166248	20.26388889	0.073913979	0.01086759
11852	Rhob	0.064446738	20.22797927	0.336165925	0.069914181
11853	Rhoc	0.86726658	22.66666667	0.128317359	0.049159329
11854	Rhod	0.960424418	21.33333333	0.37782172	0.087674952
11855	Arhgap5	0.909496426	21.33333333	0.10354115	0.014077462
11856	Arhgap6	0.156581256	21.33333333	0.601648637	0.229532822
11857	Arhgdib	0.811479274	21.33333333	0.198116503	0.071764877
11858	Rnd2	0.999155928	21.33333333	0.08272974	0.028027189
11861	Arl4a	0.727512425	24.15726496	0.009750305	0.00216948
11863	Arnt	0.33902334	21.89728342	0.139114961	0.026498279
11865	Arntl	0.070315103	21.56131261	1.720838448	0.505514807
11867	Arpc1b	0.808420983	25.33333333	0.158749639	0.030402464
11872	Art2b	0.675030865	24.32041344	0.365124425	0.181937442
11877	Arvcf	0.732700633	24.25180336	0.087973035	0.021597096
11881	Arsb	0.420741019	23.62723104	0.113915459	0.028729753
11883	Arsa	0.394317041	21.33333333	0.394919237	0.075816079
11886	Asah1	0.548482732	21.33333333	0.329434807	0.062133263
11889	Asgr1	0.725647218	20.08798646	0.040743604	0.004769418
11890	Asgr2	0.071689991	23.84353947	0.107089662	0.014646739
11891	Rab27a	0.869086919	24.05387205	0.042977975	0.024850236
11898	Ass1	0.815418592	25.33333333	0.099025424	0.008942085
11905	Serpinc1	0.867779063	21.33333333	0.050844786	0.004694913
11906	Zfhx3	0.920456259	21.33333333	0.037796172	0.009236137
11907	Ate1	0.458483908	21.41719078	0.084425006	0.016039221
11908	Atf1	0.038202918	21.7670736	0.149358039	0.037774693
11909	Atf2	0.478144047	21.96825397	0.145607065	0.027914027
11910	Atf3	0.040248585	21.33333333	0.415809045	0.415809045
11911	Atf4	0.983049713	24.52612613	0.017563376	0.002720917
11920	Atm	0.444302922	21.33333333	0.259434898	0.052357542
11927	Atox1	0.699384475	22.33283186	0.050766383	0.008349507
11928	Atp1a1	0.026991688	20.65502114	0.305439953	0.035473735
11931	Atp1b1	0.011345383	21.46650339	0.40226411	0.076012714
11933	Atp1b3	0.051513315	25.33333333	0.081759729	0.016598389
11938	Atp2a2	0.418544961	21.33333333	0.596464631	0.075665689
11941	Atp2b2	0.146340754	20.15726496	1.426929634	0.891928545
11944	Atp4a	0.029802609	20.26388889	1.542741425	1.542741425
11946	Atp5a1	0.103227145	22.84396461	0.121967724	0.012269815
11947	Atp5b	0.118077087	22.84396461	0.199602387	0.019485149
11949	Atp5c1	0.122397119	24.30017452	0.109443733	0.014082731
11950	Atp5pb	0.405155568	24.22797927	0.086375423	0.010687384
11951	Atp5g1	0.9735471	21.33333333	0.128778144	0.018491551
11957	Atp5j	0.001868439	20.66941203	0.162476792	0.024990291
11958	Atp5k	0.866673705	21.33333333	0.183722493	0.02992809
11964	Atp6v1a	0.898649116	21.33333333	0.077653885	0.012734946
11966	Atp6v1b2	0.482621694	21.33333333	0.158276884	0.030315595
11972	Atp6v0d1	0.147740489	20.0201005	0.0396386	0.006553877
11973	Atp6v1e1	0.242240058	20.05387205	0.118068397	0.019274984
11974	Atp6v0e	0.369122464	20.19243986	0.069285252	0.016181148
11975	Atp6v0a1	0.061320717	21.42360927	0.184587054	0.03493374
11977	Atp7a	0.814763491	22.72053872	0.209123045	0.065387203
11979	Atp7b	0.693858795	21.33333333	0.068248895	0.012538467
11980	Atp8a1	0.80528851	20.15726496	0.181401789	0.053347238
11981	Atp9a	0.941138701	21.33333333	0.04779482	0.007685953
11982	Atp10a	0.289137382	20.08798646	0.396005341	0.396005341
11983	Atpif1	0.04190552	21.59117118	0.297045833	0.088607763
11984	Atp6v0c	0.669114607	21.33333333	0.070418089	0.013704406
11987	Slc7a1	0.077604578	20.19243986	0.560694944	0.560694944
11988	Slc7a2	0.019771978	20.33684211	0.77560849	0.083562166
11990	Atrn	0.124342498	22.83651805	0.154261629	0.022477829
11991	Hnrnpd	0.265174822	21.33333333	0.219403235	0.057169382
11992	Auh	0.294133737	22.23214286	0.118733804	0.023288907
11993	Aup1	0.675205624	21.33333333	0.114472097	0.017386708
11994	Pcdh15	0.601156656	23.53719008	0.102457468	0.102457468
11997	Akr1b7	0.310342951	20.05387205	0.575042039	0.575042039
12005	Axin1	0.061708997	21.10952989	0.117667657	0.025160898
12006	Axin2	0.049749822	21.0358067	0.466949109	0.143824765
12007	Azgp1	0.5708277	23.25333333	0.076452658	0.007871492
12009	Cep131	0.524965785	21.54178092	0.125178164	0.06047566
12010	B2m	0.324809546	20.05387205	0.174612505	0.016974913
12012	Baat	0.804271613	21.33333333	0.203319452	0.025379544
12013	Bach1	0.385229033	21.33333333	0.506380951	0.083583821
12014	Bach2	0.154730554	22.92473118	0.523454423	0.191862419
12015	Bad	0.122573918	25.33333333	0.074610869	0.021820028
12017	Bag1	0.482522972	20.15726496	0.098865583	0.016128426
12018	Bak1	0.249444859	20.26388889	0.152393096	0.044688791
12021	Bard1	0.738615124	20.12244898	0.068547801	0.059295724
12028	Bax	0.217190607	22.6584815	0.128210341	0.039133635
12029	Bcl6b	0.123518147	24.71645392	0.422304549	0.382773694
12033	Bcap29	0.767965863	21.33333333	0.277370323	0.114905205
12034	Phb2	0.06295624	20.19243986	0.118179851	0.016423107
12036	Bcat2	0.866827865	21.33333333	0.158388063	0.042428343
12038	Bche	0.040590334	20.33684211	0.241435032	0.033726789
12039	Bckdha	0.01388926	24.19338422	0.123398174	0.016061858
12040	Bckdhb	0.374900897	22.09070295	0.127507526	0.021805729
12041	Bckdk	0.844664448	24	0.075186832	0.021154293
12042	Bcl10	0.227597504	21.33333333	0.280459599	0.081093938
12043	Bcl2	0.774204504	21.33333333	0.104282777	0.066916927
12045	Bcl2a1b	0.225118004	23.41828476	0.356373941	0.355062471
12048	Bcl2l1	0.065519667	22.6523781	0.226124374	0.050084239
12050	Bcl2l2	0.964472092	25.33333333	0.037860307	0.006902406
12051	Bcl3	0.906789158	21.33333333	0.538032354	0.13924353
12053	Bcl6	0.909635725	21.33333333	0.392893489	0.070029703
12054	Bcl7b	0.554953947	21.70723104	0.139124336	0.040775699
12055	Bcl7c	0.127886666	24.45144357	0.19672646	0.053641404
12064	Bdnf	0.233585189	20.19243986	0.355451968	0.250717372
12068	Bet1	0.928022384	23.10816777	0.050714048	0.008656854
12070	Bex3	0.900920136	20.05387205	0.280780843	0.280780843
12091	Glb1	0.583212343	20.0201005	0.106920776	0.023685657
12095	Bglap3	0.132883452	23.3015873	1.035795822	0.678526407
121021	Cspg4	0.874816217	25.33333333	0.145429594	0.086447114
121022	Mrps6	0.797810116	21.33333333	0.549521871	0.120298463
12111	Bgn	0.199395583	20.05387205	0.196896077	0.037305015
12116	Bhmt	0.034561689	21.81101173	0.688493201	0.062765888
12121	Bicd1	0.665420358	25.01960784	0.279617086	0.279617086
12122	Bid	0.585602715	24	0.12789638	0.03297303
12124	Bik	0.918455238	21.33333333	0.331764653	0.147950528
12125	Bcl2l11	0.037761372	23.59017544	0.412158449	0.148000304
12140	Fabp7	0.491859855	24.08798646	0.222865214	0.222865214
12142	Prdm1	0.164140363	21.33333333	0.575699534	0.575699534
12143	Blk	0.454716366	21.33333333	0.989468227	0.562618986
12144	Blm	0.845424225	22.66666667	0.354868711	0.354868711
12145	Cxcr5	0.1958222	21.33333333	1.450849614	0.794349873
12151	Bmi1	0.928583845	21.33333333	0.073192678	0.015345622
12153	Bmp1	0.577667106	23.10816777	0.236156438	0.03465836
12154	Bmp10	0.693542685	24	0.200968325	0.200968325
12156	Bmp2	0.968723227	20.68508287	0.037282318	0.00830349
12159	Bmp4	0.924362818	25.33333333	0.02721383	0.021764748
12160	Bmp5	0.917627543	21.33333333	0.134286722	0.03536255
12161	Bmp6	0.489740012	20.76722533	0.224372831	0.09752759
12162	Bmp7	0.379591024	25.40043795	0.362967603	0.307479622
12165	Gdf2	0.782698187	25.33333333	0.022967389	0.005581501
12166	Bmpr1a	0.983726319	21.33333333	0.058002108	0.010400345
12168	Bmpr2	0.711293172	21.97802198	0.056131189	0.011564033
12169	Bmx	0.610273282	20.98084291	0.283642922	0.140030777
12173	Bnc1	0.541407412	20.12244898	0.387726728	0.22474486
12175	Bnip2	0.002509086	22.88015139	0.198718228	0.035602614
12176	Bnip3	0.000817226	22.58384169	0.740475502	0.103831388
12177	Bnip3l	0.000150733	21.07525638	0.297498257	0.047588692
12180	Smyd1	0.138251852	24.75026585	0.565694691	0.249280248
12181	Bop1	0.207642806	21.33333333	0.223792115	0.04651825
12182	Bst1	0.994455963	24	0.038157665	0.038157665
12183	Bpgm	0.008397323	21.90061526	0.202615455	0.054392888
12189	Brca1	0.348375731	22.17249417	0.404125252	0.250567559
12190	Brca2	0.29646079	20.05387205	0.576563685	0.208868635
12192	Zfp36l1	0.984246162	21.33333333	0.118918161	0.021035438
12193	Zfp36l2	0.047271344	24.74235152	0.275621875	0.056131198
12211	Birc6	0.476169943	21.33333333	0.120052737	0.015075326
12212	Chic1	0.079791523	20.0201005	0.771360692	0.256863362
12215	Bsg	0.422343172	21.33333333	0.19192878	0.023422194
12223	Btc	0.434469665	21.33333333	0.947998528	0.809863793
12226	Btg1	0.869951029	21.33333333	0.292222412	0.053440859
12227	Btg2	0.990092699	20.12244898	0.0820237	0.02500741
12228	Btg3	0.9999714	20.30017452	0.024768472	0.024768472
12229	Btk	0.655582334	21.33333333	0.582506574	0.582506574
12234	Btrc	0.931841094	20.19243986	0.04144758	0.011208093
12235	Bub1	0.837439195	25.33333333	0.212606597	0.115361716
12236	Bub1b	0.853915299	21.38720539	0.509461022	0.509461022
12237	Bub3	0.206426039	21.33333333	0.282046743	0.062902706
12238	Commd3	0.340442517	24.19338422	0.134928625	0.024661778
12257	Tspo	0.267063703	20.30017452	0.092065503	0.017477316
12258	Serping1	0.657662217	21.5257732	0.279865608	0.030653444
12259	C1qa	0.883952292	24.56521739	0.374563324	0.07031226
12260	C1qb	0.909656447	24.12244898	0.308893833	0.060719298
12261	C1qbp	0.951583832	24	0.120672655	0.022396917
12262	C1qc	0.793919046	24.64468864	0.381015377	0.072146489
12263	C2	0.422496989	24.30017452	0.044815745	0.00416126
12265	Ciita	0.87919757	23.53719008	0.092612661	0.067829203
12266	C3	0.428099619	24.19243986	0.482508061	0.037143475
12267	C3ar1	0.907454253	24	0.096662649	0.052711517
12268	C4b	0.62378474	21.70723104	0.237236361	0.022059889
12269	C4bp	0.571305264	21.49059829	0.191871526	0.02055381
12273	C5ar1	0.744334611	22.06896552	0.412880261	0.412880261
12274	C6	0.058852886	25.08425431	0.193253679	0.022716864
12279	C9	0.233207817	20.05387205	0.257822357	0.026721919
12282	Hyou1	0.178908159	20.15726496	0.628917922	0.074262713
12283	Cab39	0.475249573	21.33333333	0.128009965	0.019510617
12286	Cacna1a	0.929597663	24	0.309194632	0.309194632
12288	Cacna1c	0.631151191	21.96825397	0.480707554	0.258038585
12289	Cacna1d	0.745209966	25.33333333	0.140970553	0.140970553
12290	Cacna1e	0.565022027	24.51609003	0.532229956	0.262185336
12293	Cacna2d1	0.986242038	21.33333333	0.138187202	0.135731052
12295	Cacnb1	0.116713108	22.57913433	0.488847603	0.369836562
12296	Cacnb2	0.352975233	22.50403127	0.273747079	0.273747079
12297	Cacnb3	0.228090716	21.33333333	0.519322475	0.445393293
12298	Cacnb4	0.975372164	23.39295393	0.214886814	0.103835415
12301	Cacybp	0.744930438	21.33333333	0.401050933	0.081381165
12304	Pdia4	0.105695844	21.67017544	0.449903213	0.052675582
12305	Ddr1	0.517151921	21.33333333	0.151850134	0.151850134
12306	Anxa2	0.215949997	24.19338422	0.330732133	0.102322674
12313	Calm1	0.019668843	25.74163453	0.104348337	0.013137476
12314	Calm2	0.531699754	21.96825397	0.155548211	0.023433572
12315	Calm3	0.020668711	23.27139841	0.167236679	0.028939834
12316	Aspm	0.625338226	24	0.144345952	0.144345952
12317	Calr	0.003627795	21.25586968	0.394730852	0.040439143
12319	Car8	0.1437743	20.32711634	0.261249182	0.039688784
12321	Calu	0.166056663	20.30017452	0.186026367	0.027193877
12323	Camk2b	0.002479873	21.51192989	0.740368246	0.320723818
12325	Camk2g	0.20384879	21.33333333	0.340208792	0.098045757
12326	Camk4	0.246178789	24.19338422	0.162258506	0.076932228
12328	Caml	0.837140758	21.33333333	0.233677045	0.058458622
12330	Canx	0.960463018	25.33333333	0.022296532	0.002416721
12331	Cap1	0.824044363	21.33333333	0.070581389	0.011589819
12332	Capg	0.444430913	24.22797927	0.290882041	0.290882041
12333	Capn1	0.153236462	21.33333333	0.252387138	0.056542504
12334	Capn2	0.021850637	20.37389771	0.281643698	0.049166101
12335	Capn3	0.892317404	24	0.058597684	0.019034606
12336	Capns1	0.163740048	21.33333333	0.078632375	0.012809957
12337	Capn5	0.037915201	20.22797927	0.30417494	0.171369195
12338	Capn6	0.051737221	20.30017452	0.579107524	0.579107524
12339	Capn7	0.746218588	21.33333333	0.100446871	0.018453388
12340	Capza1	0.73019141	21.41719078	0.115586214	0.026223271
12343	Capza2	0.546238592	21.33333333	0.124316946	0.019969192
12345	Capzb	0.738162883	25.33333333	0.100731061	0.01785817
12346	Car1	0.093060746	26.03164857	0.496149901	0.229555378
12348	Car11	0.821215457	24	0.279419735	0.266968131
12349	Car2	0.952039393	21.33333333	0.120269252	0.046931561
12350	Car3	0.168504411	24.33684211	0.273563237	0.024724659
12352	Car5a	0.620697677	25.33333333	0.041556927	0.007116588
12354	Car7	0.920531001	21.33333333	0.18701558	0.18701558
12355	Nr1i3	0.071894725	21.30405112	0.65922966	0.087917108
12359	Cat	0.005514379	25.34610728	0.195681021	0.017122439
12361	Cask	0.005946182	22.85929108	0.225135288	0.045063887
12362	Casp1	0.799429635	21.25396825	0.198174262	0.165864357
12363	Casp4	0.218367763	21.33333333	0.631637676	0.631637676
12364	Casp12	0.633812531	20.61247277	0.233229005	0.192610087
12366	Casp2	0.438815491	24.19338422	0.113845444	0.044407396
12367	Casp3	0.190328666	21.33333333	0.334133034	0.078553699
12368	Casp6	0.214480453	21.33333333	0.425026595	0.128122807
12369	Casp7	0.73892401	20.0201005	0.275979008	0.059420828
12370	Casp8	0.589982318	21.33333333	0.143347196	0.030736684
12371	Casp9	0.920570865	21.33333333	0.488161189	0.117358937
12380	Cast	0.749278601	21.33333333	0.088733842	0.015429938
12385	Ctnna1	0.198943118	21.33333333	0.08952144	0.012634612
12387	Ctnnb1	0.037915732	21.33333333	0.100950219	0.012411868
12388	Ctnnd1	0.790595095	22.86005089	0.041955674	0.006352518
12389	Cav1	0.287092758	25.14822819	0.223365328	0.093529522
12390	Cav2	0.982340791	21.33333333	0.129437131	0.049497021
12393	Runx2	0.226868253	21.33333333	0.792825988	0.432881307
12394	Runx1	0.921670502	21.06976744	0.174773366	0.174773366
12395	Runx1t1	0.08182518	22.95412606	0.333523132	0.304120938
12396	Cbfa2t2	0.235935832	20.15726496	0.228245883	0.055832245
12398	Cbfa2t3	0.735454522	21.33333333	0.230869937	0.222729302
12399	Runx3	0.764847209	21.33333333	0.660971366	0.278950992
12400	Cbfb	0.422048993	21.33333333	0.251172095	0.054943135
12401	Serpina6	0.000303415	22.98867174	0.696799814	0.101873255
12402	Cbl	0.634181275	20.19243986	0.076146621	0.025821112
12406	Serpinh1	0.174450709	20.12244898	0.686313633	0.177094762
12408	Cbr1	0.153081528	22.95412606	0.353405601	0.063567964
12411	Cbs	0.064156062	20.26388889	0.540598365	0.066095939
12412	Cbx1	0.177293564	21.33333333	0.071969806	0.015049248
12416	Cbx2	0.92851803	21.33333333	0.245813463	0.076852197
12417	Cbx3	0.126441542	20.30017452	0.109526496	0.028077481
12418	Cbx4	0.278142835	21.55705677	0.209734029	0.045625291
12419	Cbx5	0.656488287	21.33333333	0.111959043	0.019249609
12421	Rb1cc1	0.325910065	21.33333333	0.253702486	0.03933525
12428	Ccna2	0.91101121	25.33333333	0.179891302	0.179891302
12442	Ccnb2	0.927815814	21.33333333	0.217481596	0.217481596
12443	Ccnd1	0.739353069	25.33333333	0.066238424	0.013747812
12444	Ccnd2	0.601726671	24	0.019683369	0.005117955
12445	Ccnd3	0.549429028	21.33333333	0.391740111	0.088772963
12447	Ccne1	0.137580015	20.22797927	1.079113704	1.079113704
12448	Ccne2	0.082884221	20.79218559	0.946953723	0.940391431
12449	Ccnf	0.184126079	21.41719078	0.578956405	0.148867372
12450	Ccng1	0.180265188	22.58092907	0.106581921	0.019731457
12452	Ccng2	0.942614312	24	0.185391281	0.048963651
12453	Ccni	0.650302231	21.33333333	0.115105101	0.017393974
12454	Ccnk	0.294973383	20.19243986	0.121884327	0.065267083
12455	Ccnt1	0.694787763	22.66666667	0.274647758	0.050002292
12457	Noct	0.017864972	20.12244898	2.253493153	0.511281708
12460	Ccs	0.422805965	24.89393939	0.101896355	0.015386251
12461	Cct2	0.49489183	21.33333333	0.098106085	0.014515376
12462	Cct3	0.272075564	21.33333333	0.302655901	0.046203305
12464	Cct4	0.917800455	24	0.107625578	0.016698528
12465	Cct5	0.380821341	20.19243986	0.117858495	0.016930991
12466	Cct6a	0.173801204	21.33333333	0.164404397	0.025033565
12467	Cct6b	0.069721092	20.0201005	0.478952099	0.478952099
12468	Cct7	0.166248653	20.08798646	0.162273771	0.025373031
12469	Cct8	0.686288612	21.67017544	0.032043584	0.004539184
12475	Cd14	0.936242594	24.44919786	0.103457181	0.103457181
12476	Cd151	0.039466751	20.33684211	0.136352116	0.025948998
12477	Ctla4	0.013998989	23.13821074	0.373613184	0.373613184
[truncated: 12,499 more rows]
