# Supplementary material for: Endogenous circadian time genes expressions in the liver of mice under constant darkness
Source: BMC Genomics. 2020 Mar 12;21:224. doi: 10.1186/s12864-020-6639-4 (PMC7066782; doi:10.1186/s12864-020-6639-4)
Supplement: Supplementary file 3 — Additional file 3. Oscillation genes under S-DD. RNA-Seq data of S-DD was subjected to MetaCycle to screen oscillation genes. [file 12864_2020_6639_MOESM3_ESM.csv]

ENTREZID	SYMBOL	meta2d_pvalue	meta2d_period	meta2d_AMP	meta2d_rAMP
100017	Ldlrap1	0.959462454	25.33333333	0.029316492	0.005472049
100019	Mdn1	0.845569577	21.33333333	0.502712009	0.111826968
100033459	Ifi208	0.514908747	21.33333333	0.384560319	0.221022097
100034251	Wfdc17	0.848380806	24	0.063249305	0.013912901
100034361	Mfap1b	0.79020111	24.72628726	0.094447102	0.036278995
100034726	Gm15772	0.989154042	25.33333333	0.079747027	0.079747027
100036521	Umad1	0.046826555	22.40580762	0.076300498	0.017320496
100036768	Gm11696	0.67922296	22.35979512	0.142632761	0.141737599
100037258	Dnajc3	0.634062326	22.06896552	0.385949771	0.044494604
100037262	Gm12359	0.926525859	24	0.102792719	0.065950585
100037278	Fam129c	0.044386677	20.08798646	0.312689123	0.229873726
100037282	Rsph3b	0.003824373	23.196893	0.136302123	0.042211211
100038347	Fam174b	0.037507177	23.10816777	0.258503493	0.090676498
100038363	F630028O10Rik	0.956468301	21.33333333	0.210419843	0.210419843
100038378	Gm10433	0.626793529	21.33333333	0.383038448	0.383038448
100038392	Gm10785	0.399315403	20.76722533	0.393213234	0.274630699
100038514	Gm11837	0.62073921	23.19279279	0.157859872	0.157859872
100038525	Gm10804	0.097884531	21.87435707	1.046691437	0.401690674
100038538	Gm10767	0.727088278	21.45738083	0.352260183	0.352260183
100038554	Gm15348	0.00718873	20.54374909	1.593603129	0.943662647
100038693	Tmem51os1	0.740441488	25.33333333	0.021851712	0.015555063
100038725	Cep85l	0.542567003	25.01960784	0.127630635	0.052689779
100038882	Isg15	0.053137652	20.26388889	0.560831536	0.140909755
100038947	Sirpb1c	0.691575893	25.33333333	0.057401726	0.057401726
100038948	Mup9	0.749049254	25.17378917	0.236250825	0.12586752
100039008	Mup10	0.757454223	23.35174954	0.560933038	0.052822968
100039028	Mup11	0.786204213	21.33333333	1.11069701	0.183972313
100039116	Mup14	0.821487271	21.33333333	1.728056724	0.553326637
100039123	Gm14295	0.998007826	24	0.031710056	0.020917988
100039177	Mup16	0.879953321	21.33333333	1.176486358	0.355659745
100039495	Gm15706	0.73395433	22.66666667	0.239620795	0.239620795
100039707	Mthfsl	0.319061029	20.19243986	0.173102461	0.046485347
100039795	Ildr2	0.279341624	20.12244898	0.29613811	0.045068474
100039796	Tgtp2	0.006607915	22.40858971	0.286775877	0.12034403
100039864	Snhg12	0.024970119	22.72533131	0.327515239	0.131408957
100039968	Tmem35b	0.192269497	24.15726496	0.097753585	0.039622269
100040462	Mndal	0.643651375	22.72053872	0.052601241	0.013288443
100040608	Fancf	0.024007278	23.72979603	0.083770148	0.047559239
100040736	Foxd2os	0.087234628	21.25050836	0.279206263	0.137314609
100040766	Mroh2a	0.078169889	22.40858971	0.380565364	0.132503222
100040843	Cyp4a32	0.391082101	21.33333333	0.281700542	0.068527217
100040970	Rpl14-ps1	0.976033058	24	0.185766733	0.185766733
100041085	Mfsd4b3-ps	0.039363744	21.63350785	0.208834757	0.054558915
100041194	Ahnak2	0.740848355	21.33333333	0.240139986	0.240139986
100041286	Snhg15	0.019337252	20.15726496	0.43984826	0.43984826
100041433	Zfp981	0.986886637	21.33333333	0.088445412	0.043008572
100041449	Cyp3a59	0.169648393	22.68866373	0.489457636	0.196178111
100041480	Gm9833	0.73684564	21.33333333	0.394642682	0.394642682
100041546	Ly6c2	0.165989452	25.91827957	0.234542457	0.234542457
100041585	Amd2	0.983636537	24	0.077710397	0.033368871
100041658	Mup7	0.902561067	21.33333333	1.433791116	0.174389283
100041677	Zfp984	0.041118677	24.19338422	0.287404133	0.140996207
100041687	Mup8	0.22284157	20.30017452	0.877932127	0.410345355
100041694	Gm10451	0.012876209	21.37193708	0.5586651	0.477721137
100041734	4930522L14Rik	0.048113632	21.33333333	0.40020004	0.40020004
100041953	Sap18b	0.008920774	22.72919582	0.270913925	0.270913925
100042069	Impdh2-ps	0.169289493	21.96825397	0.305003814	0.305003814
100042165	BC005561	0.948199881	24	0.138693781	0.042774792
100042355	Gm10705	0.525761123	21.33333333	0.368183495	0.356317955
100042480	Nhsl2	0.059533743	23.8724962	0.359500107	0.211739522
100042498	Mir22hg	0.144746921	21.33333333	0.590633263	0.110662146
100042784	Prdm11	0.633364077	25.33333333	0.155343092	0.139346607
100042807	Eif3j2	0.19882508	20.26388889	0.269413583	0.269413583
100042856	Gm4070	0.624173417	24.19338422	0.615063594	0.615063594
100042880	Rpl17-ps10	0.974531543	24	0.016194925	0.016194925
100042889	C920021L13Rik	0.121644697	21.33333333	0.448138614	0.395464481
100043040	1110002L01Rik	0.015947278	20.19243986	0.126912202	0.126912202
100043108	Cyp2c69	0.933051191	21.33333333	0.618637658	0.092202399
100043133	9130023H24Rik	0.822293676	21.83864896	0.173852483	0.0884684
100043160	Gm10012	0.525580996	24.08798646	0.295135935	0.130528772
100043194	Sult2a2	0.819938704	21.33333333	1.709014531	1.709014531
100043272	Inafm2	0.808947135	21.33333333	0.086263508	0.021669786
100043324	Bnip3l-ps	0.865394868	20.26388889	0.136492511	0.076859652
100043403	Gm14410	0.27707164	25.62845506	0.26434703	0.26434703
100043597	Srcap	0.972334482	25.33333333	0.134470336	0.034930137
100043609	Gm14207	0.634729467	25.17378917	0.312707737	0.165760399
100043636	AI662270	0.96229212	22.68676717	0.109067221	0.047406268
100043757	Zfp831	0.6858493	25.33333333	0.164874738	0.164874738
100043813	Rps27rt	0.890088632	24.0201005	0.284619676	0.284619676
100043911	Ppp4r1l-ps	0.263365314	21.96825397	0.305362559	0.086998154
100044509	Tgfbr3l	0.042918279	21.33333333	0.941977689	0.941977689
100048884	Mup18	0.60623206	20.56521739	0.836616469	0.825567031
100072	Camta1	0.137315289	20.19243986	0.343659495	0.143625184
100087	Kti12	0.524164994	21.33333333	0.199710769	0.057859087
100088	Rcc1	0.904462541	21.33333333	0.17063367	0.049506147
100090	Zbtb48	0.610591953	21.33333333	0.425211991	0.129655018
100101806	Srp54c	0.849294007	21.33333333	0.273232103	0.186968531
100102	Pcsk9	0.617323682	21.87024609	0.49293627	0.076602358
100121	Tdrd7	0.046881654	20.22797927	0.209619476	0.038625308
100125931	Phtf1os	0.329597566	22.27895981	0.212858639	0.113229901
100129	Gpr153	0.984070844	21.33333333	0.220269638	0.220269638
100163	Pafah2	0.809131784	24	0.018122727	0.002433838
100169	Phactr4	0.624732699	20.05387205	0.116201886	0.021220477
100177	Zmym6	0.137444759	22.5550886	0.504648971	0.17404248
100182	Akna	0.974414121	25.33333333	0.079646492	0.026043229
100189605	Mup19	0.963931281	24	1.100799482	0.761310245
100198	H6pd	0.423344148	20.89393939	0.387178337	0.043110303
100201	Tmem64	0.188587934	20.37389771	0.239863318	0.039580931
100206	Adprhl2	0.708627358	23.84045584	0.060401607	0.015282584
100210	Gpn2	0.835678435	21.02504817	0.084319927	0.024365491
100213	Rusc2	0.433124857	23.3015873	0.37228909	0.083152225
100226	Stx12	0.00172008	25.01960784	0.087107183	0.017449164
100233175	Gon7	0.649573748	21.59139785	0.144784797	0.072796174
100271841	Uckl1os	0.998587772	21.33333333	0.277272001	0.191328751
100273	Osbpl9	0.111153724	21.33333333	0.210873582	0.028191095
100310872	Dynlt1a	0.6471543	25.33333333	0.03734981	0.03734981
100317	AU040320	0.353963595	23.95061728	0.076194201	0.014580361
100336	Ppp1r8	0.362838126	23.40229885	0.160941717	0.042610998
100340	Smpdl3b	0.907002989	21.33333333	0.056263496	0.056263496
100380944	Ino80dos	0.935372722	25.33333333	0.000802009	0.000412504
100382	AW011738	0.03579596	21.80436619	0.532805356	0.274281336
100383	Bsdc1	0.534926201	21.33333333	0.138347218	0.022457019
100415787	Tomm6os	0.292847143	22.36493404	0.129051515	0.129051515
100415915	A530072M11Rik	0.53137897	21.59722222	0.212997346	0.212997346
100416706	Zfp729b	0.660564624	24	0.029870902	0.008644913
100417675	Nlrp5-ps	0.010564117	20.30017452	0.607393223	0.607393223
100434	Slc44a1	0.001475449	22.48031303	0.377659933	0.064653018
100465	Mob3c	0.61063459	24.45144357	0.090289045	0.022550784
100494	Zfand2a	0.141133748	21.33333333	0.248253521	0.062345705
100502630	Gm15545	0.009405762	23.43627796	0.235102132	0.235102132
100502698	Rubcn	0.228167802	25.45777778	0.126085173	0.026254036
100502734	Gm16023	0.975251168	25.33333333	0.061713482	0.061713482
100502766	Kifc1	0.799203577	25.33333333	0.115803315	0.115803315
100502825	Rpl37rt	0.994387466	21.33333333	0.064612497	0.054910794
100502841	Epg5	0.142570208	25.71727825	0.201312247	0.0371881
100503019	Gm16551	0.24580009	25.33333333	0.430403643	0.076526806
100503043	Armcx4	0.748872092	23.53719008	0.215588706	0.099995342
100503072	Gm16291	0.878701683	21.33333333	0.564388098	0.370354966
100503085	Klhl3	0.998148365	24	0.008998075	0.004594605
100503272	Gm11423	0.020502338	21.89034659	0.376339605	0.376339605
100503307	Gm15408	0.313278916	21.39586249	0.627260134	0.627260134
100503378	Gm15638	0.045864724	22.47266869	0.441667444	0.179007797
100503468	Gm14023	0.252752557	20.60473588	0.584184633	0.508573897
100503518	Gm11827	0.892373439	21.33333333	0.381396219	0.246370957
100503572	Bbip1	0.723232345	21.33333333	0.156198717	0.040830966
100503659	Cbarp	0.068332608	26.03050109	0.146412126	0.146412126
100503670	Rpl5	0.248514949	23.62230608	0.149497272	0.019113052
100503794	Gm9920	0.565086471	21.42360927	0.181131855	0.181131855
100503816	Gm16548	0.089531497	21.55651085	0.375031822	0.162179451
100503869	Mkln1os	0.940754032	24.89393939	0.130039099	0.130039099
100503879	Gm5901	0.499233528	21.33333333	0.39269153	0.39269153
100503884	Ccdc149	0.98878891	21.63350785	0.072594184	0.072594184
100503890	Pet100	0.571880997	24.72628726	0.152190182	0.045570369
100503924	Fcor	0.996067937	21.33333333	0.063485707	0.063485707
100504007	Gm15787	0.99364054	23.23188406	0.014127756	0.014127756
100504026	Gm16157	0.04744744	25.33333333	0.090832387	0.028136934
100504104	Gm16062	0.835463782	21.33333333	0.188622387	0.133881255
100504166	4933421O10Rik	0.410902057	21.33333333	0.267230583	0.123345135
100504191	Gm16576	0.566751068	23.50582751	0.152603744	0.152603744
100504231	Gm15708	0.047185211	21.33333333	0.443731434	0.267564829
100504309	Smim27	0.445412763	22.82393162	0.043688821	0.017933201
100504491	Dcdc2b	0.942962771	21.33333333	0.130948542	0.083413015
100504628	Gm20319	0.809540302	21.33333333	0.130943374	0.026132106
100504632	Gm11478	0.907778917	24	0.320568502	0.320568502
100504663	Atg14	0.480464231	21.33333333	0.259038754	0.058385621
100504710	Nat8f6	0.40564993	24.32041344	1.146163722	0.787138008
100504715	Tmppe	0.502263307	24.74235152	0.142890141	0.075988606
100515	Zfp518b	0.002451441	24.29244141	0.367479258	0.271740462
100532	Rell1	0.045435951	26.13376309	0.227813411	0.054230608
100534273	Fer1l5	0.910993632	24.26388889	0.068671664	0.068671664
100559	Ugt2b38	0.151327477	21.54681806	0.755609848	0.184763687
100561	Slc15a4	0.373945295	22.78911565	0.076855892	0.015658225
100604	Lrrc8c	0.585465476	21.33333333	0.250532437	0.073424445
100608	Noc4l	0.153070194	22.91392294	0.182221861	0.051833565
100609	Nsun5	0.414406303	23.01525054	0.209849018	0.06678675
100637	N4bp2l1	0.056802546	20.59078481	0.44414357	0.082901377
100642166	Gm15446	0.770921559	24	0.738810426	0.738810426
100647	Upk3b	0.561008783	21.33333333	0.494531959	0.466112685
100678	Psph	0.957823521	22.9870801	0.157728271	0.058090587
100683	Trrap	0.910871428	24	0.054453637	0.009466856
100689	Spon2	0.007764714	21.63350785	1.714106027	0.525142386
100705	Acacb	0.009395204	23.41828476	0.673784992	0.105471644
100710	Pds5b	0.042188655	20.34774633	0.211697952	0.0453896
100715	Tent2	0.254351329	22.75052411	0.233250293	0.050578041
100727	Ugt2b34	0.033348462	25.17378917	0.243988357	0.026257191
100732	Mapre3	0.572981752	22.66666667	0.245842762	0.045900896
100737	Dcun1d4	0.086615228	24.36834308	0.225387827	0.040423121
100756	Usp30	0.12063269	23.40229885	0.114082712	0.026193944
100763	Ube3c	0.135488307	24.25180336	0.036966603	0.006036167
100764	Rita1	0.954780182	23.84045584	0.041581288	0.019568306
100855	Tbc1d14	0.007207516	22.95412606	0.118682043	0.024244055
100862375	Entpd4b	0.432157284	23.45760039	0.186739442	0.036498253
100862446	LOC100862446	0.993582113	23.3413198	0.087773955	0.027625011
100900	Hscb	0.808264318	21.33333333	0.215622068	0.136043119
100910	Chpf2	0.590758457	23.83454988	0.165528772	0.039118531
100929	Tyw1	0.854856122	21.33333333	0.134232768	0.030583916
100952	Emilin1	0.007673653	22.57913433	0.10380842	0.020420506
100972	Rab28	0.782019412	21.33333333	0.041142976	0.010123173
100978	Nfxl1	0.984613844	21.33333333	0.318954458	0.077234785
100986	Akap9	0.909607173	23.25333333	0.120746728	0.02079206
100993	AW549542	0.786105228	23.84045584	0.345789163	0.304826294
101023	Zfp513	0.938316504	22.56099456	0.044652545	0.013071701
101095	Zfp282	0.959254177	21.33333333	0.117210884	0.041760738
101100	Ttll3	0.017250631	22.88015139	0.382802031	0.382802031
101113	Snx21	0.159143071	21.50318471	0.35968856	0.105202469
101118	Tmem168	0.010253191	22.22623047	0.149241687	0.029991768
101122	Rpusd3	0.002644871	22.9870801	0.243119075	0.06055546
101142	Itfg2	0.772140142	20.36868438	0.086986655	0.024342869
101148	Bmt2	0.897632958	25.33333333	0.002435619	0.000617855
101185	Pot1a	0.022723658	20.26388889	0.236942486	0.080968067
101187	Parp11	0.365398103	21.84618663	0.201865234	0.062509483
101197	Zfp956	0.898779493	21.33333333	0.102371601	0.057376659
101206	Tada3	0.00705832	22.52131705	0.21027985	0.058691599
101214	Tra2a	0.045154796	21.33333333	0.454926644	0.108027667
101240	Wdr91	0.014187958	22.83805865	0.382643704	0.082333494
101314	Brk1	0.625236869	24.87052342	0.093734708	0.016417992
101351	Eogt	0.436585808	21.33333333	0.246706127	0.080518316
101358	Fbxl14	0.868185805	21.33333333	0.100667679	0.024717885
101401	Adamts9	0.323659351	22.9870801	0.386144908	0.188352358
101437	Dhx32	0.001605689	23.02863147	0.290097219	0.052533313
101471	Phrf1	0.970259176	21.33333333	0.136072515	0.028788242
101476	Plekha1	0.455662838	21.33333333	0.321266675	0.089726695
101488	Slco2b1	0.49311857	24.0201005	0.075832477	0.009957463
101488143	Hbb-bt	0.645915325	22.68676717	0.653171724	0.33502106
101488212	Evi2	0.724762471	25.33333333	0.139719704	0.050104427
101489	Ric8a	0.008325731	23.17198229	0.197183961	0.041239338
101490	Inpp5f	0.947271461	24	0.102468928	0.020037738
101497	Plekhg2	0.458658747	21.33333333	0.159989778	0.050395125
101502	Hsd3b7	0.009799307	20.0201005	0.719164121	0.079945107
101513	Mob2	0.226747259	21.56077373	0.100472332	0.022259881
101540	Prkd2	0.134939685	25.90329876	0.144519983	0.040217459
101543	Wtip	0.915979027	21.33333333	0.140992578	0.110600083
101565	Ccp110	0.10930512	22.29494315	0.263196279	0.082987548
101568	Vrk3	0.146162951	21.33333333	0.245719187	0.051296396
101592	Efl1	0.853631866	23.68627451	0.069885644	0.018179055
101602	AI467606	0.708317529	25.33333333	0.006041646	0.006041646
101604	E430018J23Rik	0.586866068	21.33333333	0.183053272	0.079469504
101612	Grwd1	0.185763475	21.33333333	0.359993615	0.10452825
101613	Nlrp6	0.503794359	22.2577288	0.078825565	0.010848079
101631	Pwwp2b	0.899225991	21.33333333	0.113235005	0.062007657
101685	Spty2d1	0.945834498	21.33333333	0.239978017	0.048837657
101700	Trim68	0.730378805	21.33333333	0.218714152	0.197174216
101706	Numa1	0.36342253	25.09526001	0.186083753	0.029041787
101739	Psip1	0.853236376	21.33333333	0.053160878	0.0109939
101772	Ano1	0.328523494	21.38720539	0.308534238	0.189213673
101809	Spred3	0.676364968	21.33333333	0.179057252	0.179057252
101831	Faap24	0.928730716	25.33333333	0.015937228	0.011025741
101835	AW146154	0.92082493	21.33333333	0.038687812	0.01661872
101861	Ints4	0.065097742	22.63738445	0.134132396	0.027987214
101867	Rrp8	0.288799924	21.41719078	0.298600415	0.077583005
101869	Unc45a	0.039098519	23.40229885	0.249510563	0.059350073
101943	Sf3b3	0.105747016	23.11811024	0.114445839	0.020650518
101966	D8Ertd738e	0.143265378	25.45777778	0.225693373	0.038430637
101985	Usb1	0.231927235	23.50582751	0.123211047	0.037230099
101994	Champ1	0.002162518	21.06807546	0.127033855	0.036269513
102022	Ces2a	0.346206329	22.89464594	0.101452909	0.012074097
102032	Smim19	0.285995253	22.80139107	0.227926415	0.055273848
102058	Exoc8	0.932512113	21.33333333	0.24194089	0.061085179
102060	Gadd45gip1	0.240743984	24.66896809	0.205977351	0.046008336
102093	Phkb	0.807381784	21.33333333	0.102214454	0.020539366
102098	Arhgef18	0.002291339	23.95061728	0.271742833	0.051874877
102103	Mtus1	0.035209337	20.87375486	0.172772931	0.021463392
102115	Dohh	0.064564112	21.67017544	0.25996825	0.057177714
102122	Fam192a	0.210474035	21.33333333	0.060684969	0.013103847
102124	Enkd1	0.878345523	21.33333333	0.169678482	0.169678482
102141	Snx25	0.927351506	25.33333333	0.045387868	0.010493781
102162	Taf5l	0.988514622	22.66666667	0.069591936	0.0168055
102182	Prmt9	0.630884118	20.0201005	0.106586659	0.026162672
102193	Zdhhc7	0.909759321	25.33333333	0.029755285	0.006336471
102209	Snapc2	0.158426975	21.68191721	0.219939715	0.062314186
102238433	Gm28042	0.561492829	21.77740648	0.051279698	0.021804995
102247	Gpat4	0.027446996	22.76238692	0.379251814	0.048678174
102294	Cyp4v3	0.70685864	24.60273092	0.079797557	0.008453009
102323	Dcun1d2	0.680433024	23.3015873	0.21034736	0.051176196
102334	Ankrd10	0.986178572	21.33333333	0.13800088	0.046134059
102339	Cog4	0.468040551	24.48114848	0.07047304	0.011231813
102371	Myzap	0.420125487	22.75465313	0.130233062	0.130233062
102414	Clk3	0.966477971	24	0.030299064	0.006625256
102423	Hinfp	0.99612469	21.33333333	0.060498193	0.02412953
102436	Lars2	0.03114598	22.36694627	0.989729358	0.109049182
102442	Dennd4a	0.061346958	20.22797927	0.24496186	0.043718236
102443351	Xntrpc	0.190982209	22.27895981	0.235536654	0.089046701
102448	Xylb	0.002315585	20.97176274	0.258450659	0.034694926
102462	Imp3	0.039659485	20.05387205	0.235596331	0.044455428
102502	Pls1	0.262631002	24.30017452	0.502302395	0.468114885
102545	Cmtm7	0.567405426	24	0.064856512	0.030802326
102566	Ano10	0.571807738	21.33333333	0.196095364	0.04606794
102580	Alg9	0.186964128	21.33333333	0.099404859	0.023435092
102595	Plekho2	0.757537813	24.0201005	0.001434362	0.000343197
102607	Snx19	0.240550284	23.3413198	0.093732334	0.016962582
102626	Mapkapk3	0.519566941	20.64468864	0.445002195	0.161069067
102631993	LOC102631993	0.094868115	21.70761882	0.24720476	0.127493785
102632	Acad11	0.839066196	24	0.061509662	0.00696328
102632222	Gm17182	0.11118354	20.22797927	0.96901261	0.452968476
102632246	Gm12354	0.525307205	21.33333333	0.432516129	0.432516129
102632463	LOC102632463	0.048538694	20.08798646	0.116493431	0.046926395
102633437	Chrna1os	0.145202771	23.40229885	0.276178811	0.276178811
102633673	Etaa1os	0.518871771	21.33333333	0.282241921	0.282241921
102634646	Gm12915	0.912170906	25.33333333	0.039178804	0.032803029
102635191	Gm16573	0.160770194	21.96825397	0.762674583	0.289376472
102635502	LOC102635502	0.00709258	20.85926134	0.337721485	0.203936887
102635783	Gm11266	0.996865205	24	0.1648436	0.12063758
102638296	Gm17102	0.418935437	20.0201005	0.255188358	0.255188358
102638408	Gm16174	0.199671819	23.61229314	0.422343771	0.422343771
102639115	Gm15343	0.348870128	21.33333333	0.233680812	0.130631689
102639543	Ifi206	0.26766974	23.39295393	0.070795966	0.049364314
102640368	Cd55os	0.984759211	24	0.349916396	0.349916396
102641509	Gm16299	0.543574053	21.29033219	0.372383298	0.175886808
102644	Oaf	0.142366322	20.12244898	0.345757765	0.043521106
102657	Cd276	0.207743624	20.19243986	0.324244377	0.105698844
102693	Phldb1	0.987869788	25.33333333	0.00047583	0.000132147
102747	Lrrc49	0.999420591	21.33333333	0.030567566	0.030567566
102774	Bbs4	0.262097415	21.4213198	0.376146757	0.184522696
102791	Tcta	0.652554944	21.33333333	0.164552974	0.037188692
102857	Slc6a8	0.504388157	23.74078853	0.203681086	0.061592585
102866	Pls3	0.148465487	22.09822536	0.104133593	0.014814643
102920	Cenpi	0.995201969	21.33333333	0.17638175	0.17638175
102941	B630019K06Rik	0.932563826	24	0.007198907	0.007198907
103012	Firre	0.038188232	23.74014656	0.147168121	0.075239915
103080	10-Sep	0.07031917	21.55705677	0.234456178	0.052194398
103135	Pan2	0.13250435	21.33333333	0.186945355	0.039244928
103136	Pwp1	0.870362634	21.96825397	0.070905919	0.01630651
103140	Gstt3	0.808276377	24.08798646	0.035921971	0.005765385
103142	Rdh9	0.114320542	24.58666667	0.711992498	0.113093889
103149	Upb1	0.066488252	22.12161901	0.164529239	0.019410947
103161	Apof	0.955508357	21.33333333	0.129718356	0.013776721
103172	Chchd10	0.002670533	24.87052342	0.213506891	0.02565064
103199	Fig4	0.720590748	21.33333333	0.114396573	0.026526617
103213	Traf3ip2	0.10091489	20.05387205	0.365164996	0.190870965
103220	Ttc41	0.030275474	24.41134752	0.203387663	0.145771094
103236	Csnk1g2	0.563783253	20.65936173	0.108576592	0.017105653
103266	Tmem263	0.017796783	24.41134752	0.180338639	0.050539168
103268	Cep57l1	0.963186998	21.33333333	0.078758551	0.03804967
103284	Zc3h10	0.825131131	21.33333333	0.191226125	0.058531903
103406	Zfr2	0.228950581	21.33333333	0.282675281	0.139535311
103425	Ncln	0.060890989	21.69562458	0.181595029	0.029197054
103466	Nt5dc3	0.877155126	21.33333333	0.193608216	0.039699403
103468	Nup107	0.659905278	21.33333333	0.129290962	0.050217144
103511	Calhm5	0.536436304	21.44121557	0.178234185	0.178234185
103534	Mgat4b	0.308043859	22.88117284	0.129085039	0.024067875
103537	Mbtd1	0.416493146	21.68191721	0.364757982	0.080637672
103551	Epop	0.002967036	23.41305443	0.646630037	0.285639427
103554	Psme4	0.16214897	23.11811024	0.060132428	0.007924533
103573	Xpo1	0.712949052	21.33333333	0.133517442	0.024940232
103583	Fbxw11	0.574752673	24.87052342	0.05512796	0.009803975
103655	Sec14l4	0.170641199	23.20357942	0.132097767	0.01610061
103677	Smg6	0.840871732	21.96825397	0.054110924	0.010107999
103694	Tmed4	0.026347901	24.56526471	0.147822125	0.024540028
103710	Slc35e4	0.809901844	25.33333333	0.005383653	0.005383653
103711	Pnpo	0.113898273	26.07176204	0.195677961	0.027050934
103724	Tbc1d10a	0.032302705	21.59117118	0.503522819	0.136456634
103733	Tubg1	0.153150391	22.83805865	0.39021	0.077247705
103737	Pex12	0.421392719	26.14569536	0.064104236	0.01643454
103742	Mien1	0.333037076	25.33333333	0.053456162	0.010051944
103743	Tmem98	0.334347079	22.89464594	0.08062111	0.028813682
103765	Tmem17	0.007571273	22.80139107	0.247703343	0.247703343
103784	Wdr92	0.997207607	24	0.000929338	0.000255035
103806	Maml1	0.414647449	20.49537316	0.166448212	0.036089474
103836	Zfp692	0.111553358	20.30017452	0.28034313	0.133222231
103844	Inca1	0.161417765	21.68191721	0.671995169	0.204807263
103850	Nt5m	0.039651826	23.6209332	0.150198057	0.045679541
103963	Rpn1	0.61474308	22.73684211	0.288239315	0.038846546
103967	Dnm3	0.003154105	21.07525638	0.412759758	0.412759758
103988	Gck	0.3281067	21.50318471	1.461108349	0.227236098
104001	Rtn1	0.903783631	20.44919786	0.313954095	0.1942542
104009	Qsox1	0.059205213	24.30017452	0.082133564	0.008997544
104015	Synj1	0.962209275	24	0.133300801	0.030964716
104027	Synpo	0.044341688	21.33333333	0.70343911	0.155812939
104082	Wdr7	0.528082842	20.62489922	0.090329442	0.017352846
104086	Cyp27a1	0.243910802	25.49045584	0.104030663	0.011425753
104099	Itga9	0.177215588	20.83708727	0.1711041	0.030778475
104103	Airn	0.289379223	20.4874552	0.45564305	0.363015689
104110	Adcy4	0.205028598	21.33333333	0.229289684	0.070695063
104111	Adcy3	0.958373048	24	0.113870737	0.113870737
104112	Acly	0.139424157	23.83454988	0.651145689	0.076720424
104130	Ndufb11	0.46917106	25.65	0.11479202	0.01588592
104156	Etv5	0.616265234	21.33333333	0.224033993	0.080598494
104158	Ces1d	0.042840943	24.07017544	0.602332633	0.060828697
104174	Gldc	0.00242175	22.48031303	0.716579613	0.098217228
104175	Sbk1	0.008743751	20.15726496	0.360475928	0.071241435
104184	Blmh	0.911342271	22.66666667	0.128461483	0.023207122
104215	Rhoq	0.109084266	24.58666667	0.196235951	0.051059713
104248	Cabin1	0.945248577	21.33333333	0.15799646	0.031599931
104252	Cdc42ep2	0.140833838	21.33333333	0.205707873	0.084736159
104263	Kdm3a	0.126693364	22.36700008	0.42885486	0.099569481
104303	Arl1	0.025311897	24.19338422	0.229050768	0.033351549
104318	Csnk1d	0.009829611	24.0201005	0.101075038	0.015457821
104346	Gas8	0.982089239	24	0.043157475	0.03303019
104348	Zfp120	0.049684774	22.66666667	0.298762254	0.080795347
104349	Zfp119a	0.382001195	22.89464594	0.060955454	0.034090019
104362	Meig1	0.273714469	22.47539016	0.329614013	0.156590119
104394	E2f4	0.849201108	21.96825397	0.072618558	0.015700143
104401	Pcnx3	0.895083757	21.33333333	0.087265031	0.015260216
104416	Bap1	0.239385067	21.33333333	0.103249542	0.018994144
104418	Dgkz	0.953008463	21.33333333	0.083909961	0.014373305
104444	Rexo2	0.934495404	25.33333333	0.0461957	0.007513766
104445	Cdc42ep1	0.006220169	22.54639188	0.255514828	0.047845122
104457	0610010K14Rik	0.086708184	20.05387205	0.145741369	0.041683685
104458	Rars	0.093114527	23.72182254	0.067253705	0.01255802
104479	Ccdc117	0.739781979	22.66666667	0.275436525	0.053595605
104570	Ppp4r3b	0.705311459	21.14314234	0.080930664	0.013331215
104625	Cnot6	0.415403923	24.08798646	0.03629763	0.006007559
104662	Tsr1	0.580946365	21.41719078	0.440895915	0.0991251
104681	Slc16a6	0.020304142	20.4700259	0.494223681	0.152033699
104709	Pik3r6	0.993732787	24	0.157829934	0.157829934
104718	Ttc7b	0.065744662	21.9458061	0.312041582	0.070451026
104721	Ddx1	0.980220889	24	0.025123779	0.003784791
104725	Sptssa	0.188925541	24.45144357	0.140325436	0.02340935
104732	Tedc1	0.933282564	22.66666667	0.784211276	0.784211276
104759	Pld4	0.834638199	25.33333333	0.000785412	0.0001744
104771	Jkamp	0.333916681	20.0201005	0.075395181	0.016147789
104776	Aldh6a1	0.213241287	24.19338422	0.073054408	0.007859133
104799	Vipas39	0.432413146	21.33333333	0.107813752	0.02749785
104806	Fancm	0.969238614	21.33333333	0.113594192	0.040322946
104816	Aspg	0.190736613	21.59139785	0.378067049	0.051953765
104831	Ptpn23	0.933038045	24	0.045632848	0.010008458
104836	Cbll1	0.883358763	21.33333333	0.132999298	0.038433464
104859	Tecpr2	0.027285581	24.19338422	0.520901057	0.116441771
104871	Spata7	0.454894813	21.50318471	0.421602742	0.421602742
104884	Tdp1	0.825489121	23.3015873	0.142024395	0.063799917
104910	Slc25a47	0.035694859	21.33333333	0.436231926	0.048875684
104923	Adi1	0.276187497	20.85122411	0.154539476	0.020255167
104943	Fam110c	0.76873851	23.25333333	0.139375115	0.139375115
105000	Dnal1	0.793010113	24	0.062539034	0.062539034
105005	Lratd1	0.741453398	20.41134752	0.391469948	0.218787556
105014	Rdh14	0.130085922	21.33333333	0.133838651	0.029464241
105083	Pelo	0.678551326	21.41719078	0.130299201	0.031612984
105148	Iars	0.170428365	22.73684211	0.242356413	0.042193648
105171	Arrdc3	0.153261729	21.96825397	0.984867445	0.146254873
105193	Nhlrc1	0.217656215	24.07017544	0.244314204	0.216690711
105203	Tasor2	0.492739656	25.17378917	0.186647982	0.04100267
105239	Rnf44	0.996094682	24	0.011112573	0.001834536
105242658	Hotairm1	0.972464749	22.66666667	0.244820769	0.165967938
105243851	Gm12909	0.860079336	25.33333333	0.045457329	0.042994749
105244208	Rps6-ps4	0.978578369	24	0.066977576	0.066977576
105245	Txndc5	0.067410826	22.50693909	0.450373715	0.057028765
105245272	Gm20522	0.606441187	21.33333333	0.401204892	0.367690762
105245866	4930594M22Rik	0.206915788	23.00073099	0.185950158	0.185950158
105246	Brd9	0.040805256	23.83454988	0.227833551	0.066333899
105246056	Gm9828	0.624761166	25.33333333	0.038921553	0.038921553
105247126	Gm16731	0.267923495	23.61229314	0.554835942	0.318866551
105278	Cdk20	0.143817056	22.83651805	0.40546655	0.147483866
105298	Epdr1	0.735576679	24	0.188168912	0.188168912
105348	Golm1	0.903249587	21.33333333	0.129663633	0.05416231
105349	Akr1c18	0.313646949	22.6584815	0.42606626	0.42606626
105351	AW209491	0.434489906	23.01525054	0.19123774	0.045866636
105352	Dusp22	0.407283645	25.38858059	0.084826555	0.023623306
105355	Slc17a3	0.371618819	24.87052342	0.35209391	0.058259014
105372	Utp15	0.665778303	21.33333333	0.081011761	0.023263905
105377	Slf1	0.886544176	23.47565543	0.049072483	0.023265432
105387	Akr1c14	0.009436327	22.19612442	0.417836261	0.046326798
105428	Fam149b	0.844305208	25.33333333	0.055928136	0.01206046
105439	Slain1	0.727653585	21.33333333	0.399918162	0.257187745
105440	Kctd9	0.426305262	21.56508677	0.155989667	0.041276277
105445	Dock9	0.998037682	21.33333333	0.044276271	0.010239472
105446	Gmpr2	0.621284609	25.33333333	0.157029598	0.039688956
105450	Mmrn2	0.112179137	22.05624043	0.351004164	0.078181606
105501	Abhd4	0.060064784	20.08798646	0.238193842	0.041452739
105504	Exoc5	0.911935172	21.33333333	0.127880182	0.025287419
105513	Chmp7	0.53366198	21.33333333	0.120553599	0.026230284
105522	Ankrd28	0.892863293	23.84045584	0.036362573	0.006517317
105559	Mbnl2	0.127895101	21.96825397	0.094878234	0.014612202
105638	Dph3	0.885440797	24	0.018138001	0.004342724
105651	Ppp1r3e	0.35549328	23.95061728	0.337070207	0.135028226
105663	Thtpa	0.179675978	20.15726496	0.233495273	0.047388686
105670	Rcbtb2	0.820721333	24	0.153362968	0.028084157
105675	Ppif	0.003374587	22.95412606	0.288260428	0.053950049
105689	Mycbp2	0.353271363	20.0201005	0.241808618	0.042501865
105722	Ano6	0.484171327	20.30017452	0.154627222	0.036181259
105727	Slc38a1	0.152152282	22.52722301	0.166757059	0.072229305
105732	Fam83h	0.55409288	20.22797927	0.182088236	0.044167726
105782	Scrib	0.887618171	22.66666667	0.185307422	0.03760413
105785	Kdelr3	0.085013356	20.19243986	0.310901709	0.310901709
105787	Prkaa1	0.892493099	24	0.018714192	0.004301848
105827	Amigo2	0.231619019	24.45144357	0.226676087	0.066210149
105835	Sgsm3	0.975540566	21.33333333	0.043203816	0.013826569
105837	Mtbp	0.849763291	24.58666667	0.137345713	0.11286708
105841	Dennd3	0.008254935	23.27139841	0.197218751	0.072472708
105844	Card10	0.873255216	21.33333333	0.165177745	0.043593211
105847	Lmf2	0.557180579	23.83454988	0.031599597	0.006546823
105853	Mal2	0.130384073	21.41719078	0.525463502	0.084031687
105855	Nckap1l	0.423420832	24.26388889	0.042696152	0.009702316
105859	Csdc2	0.989317357	20.19243986	0.011848916	0.011848916
105886298	Cmc4	0.832653345	25.33333333	0.14656477	0.114318724
105887	Ugt3a1	0.946164664	21.33333333	0.193815131	0.030430231
105892	9030619P08Rik	0.80226059	24	0.092719849	0.020353265
105940408	Gm20498	0.406646344	23.14434506	0.174349234	0.11385285
105988	Espl1	0.748754187	24.05387205	0.014040848	0.014040848
106014	Tafa5	0.998315007	21.33333333	0.039447832	0.039447832
106021	Topors	0.527123496	21.33333333	0.078599249	0.015476035
106025	Sharpin	0.141882813	22.51093819	0.113366053	0.023220921
106039	Gga1	0.965420647	21.33333333	0.028949431	0.005335463
106042	Prickle1	0.012043463	20.1377295	0.245430354	0.099050186
106052	Fbxo4	0.051356701	22.92473118	0.184842375	0.047885867
106064	AW549877	0.045623729	21.50472532	0.114679643	0.019971681
106068	Slc45a4	0.93393789	25.33333333	0.00987408	0.002373101
106073	Mfsd5	0.289068767	20.49537316	0.107588809	0.023698945
106143	Cggbp1	0.80654261	21.33333333	0.144957938	0.023495497
106200	Txndc11	0.19044535	21.33333333	0.308975511	0.058517367
106205	Zc3h7a	0.637787571	21.33333333	0.102133788	0.01906665
106248	Qtrt2	0.477832092	21.33333333	0.217732204	0.082137256
106298	Rrn3	0.39721485	20.0201005	0.337237083	0.073263445
106326	Osbpl11	0.055513325	23.16022541	0.173386844	0.036239561
106338	Nsun3	0.821219952	21.33333333	0.099026264	0.023090101
106344	Rfc4	0.988117745	20.52948757	0.041139461	0.020835084
106347	Ildr1	0.386587348	24.87052342	0.425041531	0.216188587
106369	Ypel1	0.058497682	21.95823255	0.28108526	0.28108526
106389	Eaf2	0.897145062	21.33333333	0.195156524	0.109215846
106393	Srl	0.093258413	21.59722222	0.460731698	0.460731698
106489	Sft2d1	0.00851024	23.11073981	0.221123559	0.045012545
106504	Stk38	0.767209365	21.33333333	0.071258226	0.011904528
106512	Gpsm3	0.272178416	26.2639821	0.220810722	0.10464801
106522	Pkdcc	0.915290013	21.33333333	0.424214322	0.079440721
106529	Tecr	0.690458098	25.33333333	0.070999494	0.009760217
106564	Ppcs	0.245539502	25.01960784	0.094705165	0.020076572
106572	Rab31	0.704351995	21.56131261	0.098704093	0.026344738
106581	Fam234a	0.032063284	20.33684211	0.123462309	0.020093695
106582	Nrm	0.814122869	22.66666667	0.188206006	0.188206006
106583	Scaf8	0.73332511	25.17378917	0.085371258	0.01720505
106585	Ankrd12	0.791253521	21.33333333	0.234111341	0.068773804
106618	Wdr90	0.306445507	22.00798646	0.161475967	0.061447099
106628	Trip10	0.673177742	24	0.056799406	0.019013176
106633	Ift140	0.04901704	22.89410706	0.136566357	0.038784024
106639	Vmac	0.043631864	24.32041344	0.148383657	0.036665788
106648	Cyp4f15	0.890968569	21.33333333	0.153737368	0.02279841
106672	AI413582	0.374078547	22.06896552	0.246863581	0.191399104
106707	Rpusd1	0.762896682	20.08798646	0.159863637	0.120950264
106757	Catsperd	0.046944056	23.61229314	0.799835607	0.799835607
106759	Ticam1	0.86132742	21.33333333	0.093330184	0.022257914
106763	Ttbk1	0.559244104	25.33333333	0.220262698	0.220262698
106766	Stap2	0.018887848	22.88117284	0.183491153	0.035178163
106794	Dhx57	0.308228995	25.20187113	0.124567251	0.032497224
106795	Tcf19	0.949691095	20.08798646	0.036693733	0.016367911
106821	Oard1	0.150176806	21.41719078	0.305938098	0.068999787
106840	Unc119b	0.407730886	24.96110608	0.157221688	0.027948306
106861	Abhd3	0.989562685	24	0.022522951	0.003491232
106869	Tnfaip8	0.341252125	25.91827957	0.095524903	0.039842351
106877	Afap1l1	0.784136383	21.33333333	0.16642976	0.058868418
106878	Smim3	0.010765701	20.26388889	0.434766437	0.434766437
106894	Hmgxb3	0.994636257	21.33333333	0.07407798	0.018194458
106931	Kctd1	0.664763327	20.60473588	0.075479912	0.075479912
106947	Slc39a3	0.891856375	21.33333333	0.060843478	0.016174706
106952	Arap3	0.709341455	21.33333333	0.203989473	0.048757912
106957	Slc39a6	0.747086364	21.33333333	0.312907724	0.147262283
107022	Gramd3	0.999880581	21.33333333	0.087049913	0.016235661
107029	Me2	0.407378402	24.16359918	0.045131999	0.018682791
107035	Fbxo38	0.735873234	23.68627451	0.034978587	0.006779659
107045	Lars	0.450703678	21.49149524	0.113996749	0.021335008
107047	Psmg2	0.70078002	21.33333333	0.182644568	0.049316011
107071	Wdr74	0.095700408	20.72592593	0.212823954	0.046258807
107094	Rrp12	0.349041582	23.01525054	0.869489613	0.257163333
107141	Cyp2c50	0.969823304	24	0.233328777	0.022729622
107146	Glyat	0.703803734	22.72053872	0.179822265	0.021433805
107173	Gpr137	0.21532817	20.26388889	0.191769766	0.049122921
107182	Btaf1	0.577055337	20.33684211	0.245867996	0.047767107
107197	Uqcc3	0.026989645	24.07017544	0.175760425	0.040830908
107221	Ffar4	0.561152179	20.08798646	0.25445155	0.186043927
107227	Macrod1	0.073191672	23.41305443	0.217561443	0.040130308
107239	Carns1	0.069534725	20.22797927	0.381240688	0.381240688
107242	AI837181	0.982855071	21.33333333	0.0798728	0.019166079
107250	Kazald1	0.980578571	23.50677507	0.137234284	0.137234284
107260	Otub1	0.036945664	22.40858971	0.185599126	0.036004365
107271	Yars	0.504027348	24.05387205	0.101160521	0.019821265
107272	Psat1	0.993237367	20.0201005	0.000996893	0.000996893
107305	Vps37c	0.969894832	21.33333333	0.137576465	0.035379578
107321	Lpxn	0.88872146	21.59722222	0.080868046	0.044043291
107328	Trpt1	0.012572898	23.01731585	0.344498598	0.275146377
107338	Gbf1	0.034041739	21.36032307	0.183083171	0.029392609
107350	AW112010	0.762393733	20.89303289	0.148460755	0.02076552
107351	Kank1	0.003931085	20.37389771	0.164479153	0.026736748
107358	Tm9sf3	0.231401586	25.00860759	0.092842171	0.011638785
107368	Pdzd8	0.97147281	21.33333333	0.082578417	0.014098466
107371	Exoc6	0.09884603	22.08906602	0.099985395	0.021114093
107373	Fam111a	0.176479238	21.33333333	0.342021151	0.123633905
107375	Slc25a45	0.004030802	23.59017544	0.235546604	0.044859085
107392	Brms1	0.037477367	24.19338422	0.186207581	0.04523902
107435	Hat1	0.956249807	21.33333333	0.081802472	0.022100631
107448	Unc5a	0.570392016	21.33333333	0.249514759	0.179140488
107449	Unc5b	0.430580106	21.00881834	0.320052447	0.116493838
107476	Acaca	0.062801671	22.37960149	0.398451421	0.058226074
107477	Guca1b	0.130280047	24.72628726	0.360453755	0.205173004
107503	Atf5	0.006601223	20.33684211	0.594358707	0.072417785
107508	Eprs	0.193758821	24.89393939	0.039768678	0.005464726
107513	Ssr1	0.684048885	21.77483444	0.288728592	0.039949636
107515	Lgr4	0.185959299	21.33333333	0.202782908	0.032638795
107522	Ece2	0.041832418	23.37578231	0.260952651	0.076313117
107526	Gimap4	0.047521609	20.26388889	0.229593605	0.054032573
107527	Il1rl2	0.918270939	20.85108277	0.173514873	0.109151864
107528	Magee1	0.014511866	20.96572698	0.171637951	0.094238638
107566	Arl2bp	0.049346146	23.95061728	0.309361477	0.107489147
107568	Wwp1	0.064032508	20.0201005	0.112916446	0.015873106
107569	Nt5c3	0.13601025	23.50582751	0.236124329	0.049242801
107581	Col16a1	0.620081823	21.33333333	0.169940564	0.060088027
107589	Mylk	0.088878045	23.72962995	0.089657899	0.013371323
107605	Rdh1	0.409667206	24.58666667	0.60041845	0.315819196
107607	Nod1	0.489342518	25.01960784	0.077785185	0.013962076
107650	Pi4kb	0.844412656	21.33333333	0.024114161	0.004522998
107652	Uap1	0.140698466	21.33333333	0.193698071	0.035247808
107684	Coro2a	0.327874275	24.08798646	0.025891509	0.015766931
107686	Snrpd2	0.400089245	25.01960784	0.096476071	0.020052509
107701	Sf3b4	0.505775772	21.50318471	0.226163496	0.059290959
107702	Rnh1	0.019255321	20.37389771	0.16131866	0.023576007
107723	Slc12a6	0.689100201	23.68627451	0.080676915	0.017582936
107732	Mrpl10	0.04117743	25.17378917	0.094366796	0.017034768
107733	Mrpl41	0.038959843	24.32041344	0.253877915	0.060644952
107734	Mrpl30	0.78701558	24	0.059307089	0.011140818
107746	Rapgef1	0.136733123	21.4213198	0.234939277	0.037317664
107747	Aldh1l1	0.106316859	23.00350877	0.186851096	0.017788332
107765	Ankrd1	0.060800016	22.88015139	0.522668551	0.359948216
107766	Haao	0.945127073	25.33333333	0.009684539	0.001117363
107767	Scamp1	0.144420639	23.10816777	0.329934902	0.054020292
107769	Tm6sf1	0.324456702	20.22797927	0.170468976	0.086228872
107770	Tm6sf2	0.06846747	20.96572698	0.190847669	0.039752359
107771	Bmyc	0.810648857	21.33333333	0.299326358	0.299326358
107817	Jmjd6	0.748130016	22.66666667	0.154446189	0.036899573
107823	Nsd2	0.17732157	21.33333333	0.244748928	0.051552995
107829	Thoc5	0.049660478	24.07017544	0.18781089	0.041681194
107869	Cth	0.186416913	20.12244898	0.290042056	0.032741331
107885	Mthfs	0.678183981	20.15726496	0.190804363	0.055709633
107895	Mgat5	0.070118222	22.9870801	0.21961379	0.086291067
107932	Chd4	0.778837841	23.53719008	0.245147751	0.034432783
107939	Pom121	0.810857586	21.33333333	0.190885983	0.043551572
107951	Cdk9	0.640557332	21.61708107	0.094234545	0.018281454
107971	Frs3	0.808798838	21.33333333	0.154524333	0.140425325
107975	Pacs1	0.727584638	25.33333333	0.059030954	0.023329072
107976	Babam2	0.969678362	24	0.050418352	0.010850085
107986	Ddb2	0.022964221	23.65684282	0.089739337	0.049469658
107995	Cdc20	0.375755203	24.15726496	0.715598896	0.569940018
107999	Gtpbp6	0.889311607	25.33333333	0.06926597	0.027052774
108000	Cenpf	0.340499158	24.05387205	0.477834403	0.477834403
108011	Ap4e1	0.326913845	23.48094039	0.068987531	0.01944423
108012	Ap1s2	0.964752615	21.33333333	0.240884616	0.094655165
108013	Celf4	0.605034046	21.33333333	0.31424323	0.228663623
108014	Srsf9	0.764203364	24.15726496	0.0386698	0.008786252
108030	Lin7a	0.709379565	21.59139785	0.30882899	0.063545367
108037	Shmt2	0.429804343	24	0.105378496	0.013784562
108052	Slc14a1	0.037370896	23.41059829	0.338807709	0.338807709
108058	Camk2d	0.066410245	23.41305443	0.156825476	0.043288171
108062	Cstf2	0.129454444	22.92473118	0.312003112	0.073350919
108067	Eif2b3	0.015956096	22.50933628	0.267452596	0.073715587
108075	Ltbp4	0.793487028	21.33333333	0.284667043	0.042983503
108077	Skiv2l	0.241018507	22.46774564	0.068473202	0.01075998
108079	Prkaa2	0.747135825	21.33333333	0.144733702	0.020788344
108083	Pip4k2b	0.075941186	22.62605854	0.310171655	0.059673628
108086	Rnf216	0.937870941	24.87052342	0.032227043	0.006668876
108089	Rnf144a	0.000343034	21.17760485	1.013641283	0.290109438
108097	Prkab2	0.252096369	20.05387205	0.208781207	0.103093164
108098	Med21	0.770017654	23.25333333	0.176089548	0.043866069
108099	Prkag2	0.499777308	20.9271473	0.183312078	0.036981176
108100	Baiap2	0.226435267	20.05387205	0.755406204	0.141332854
108101	Fermt3	0.229239202	24.15726496	0.160015071	0.04485475
108105	B3gnt5	0.880935586	25.33333333	0.022475317	0.022475317
108112	Eif4ebp3	0.004074699	22.61580192	1.358814963	0.726685094
108114	Slc22a7	0.900532984	21.33333333	0.303014522	0.066503492
108116	Slco3a1	0.115888992	22.51093819	0.166694976	0.056790608
108121	U2af1	0.160170576	20.62489922	0.188248395	0.034928818
108123	Napg	0.028343275	22.84526323	0.083192934	0.018173253
108124	Napa	0.003257329	22.99118166	0.127388776	0.020931978
108138	Xrcc4	0.996942684	21.33333333	0.06645879	0.021808637
108143	Taf9	0.058481876	23.00073099	0.170196874	0.038050121
108147	Atic	0.03233976	23.05249075	0.224298985	0.043557922
108148	Galnt2	0.700574476	21.33333333	0.265448769	0.265448769
108150	Galnt7	0.023659011	22.22395725	0.300364119	0.137594614
108151	Sema3d	0.596393075	24.26501035	0.100849432	0.047995951
108153	Adamts7	0.706446065	25.33333333	0.07581203	0.017177327
108154	Adamts6	0.090413605	20.0201005	0.631539479	0.631539479
108155	Ogt	0.466155577	23.03701663	0.10271182	0.016277316
108156	Mthfd1	0.11400911	23.41305443	0.184363922	0.022581404
108159	Ubxn8	0.170125218	25.00082421	0.141800839	0.027270347
108160	Fam50a	0.56080764	21.87276337	0.112674142	0.025433084
108161	Fam50b	0.161973552	20.22797927	1.315838776	0.53812727
108167326	Gm2788	0.192009907	20.22797927	0.62912597	0.124138193
108167848	Gm12258	0.821765801	23.07801418	0.02180507	0.02180507
108169069	Gm16001	0.810679128	25.33333333	0.02032707	0.02032707
108645	Mat2b	0.436587667	21.33333333	0.233960243	0.042604781
108652	Slc35b3	0.415020045	21.59139785	0.261266712	0.08085539
108654	Fam210a	0.336241772	22.26140538	0.273317795	0.038067837
108655	Foxp1	0.19924073	22.76510543	0.265900989	0.061848148
108657	Rnpepl1	0.004142067	20.45775515	0.167119674	0.026610661
108660	Rnf187	0.046073717	23.55021889	0.134882238	0.020077823
108664	Atp6v1h	0.564041802	24.87052342	0.115460215	0.019485263
108670	Epsti1	0.020361105	23.51540291	0.160125907	0.069756612
108671	Dnajc9	0.244359319	21.33333333	0.364593874	0.117947602
108672	Zdhhc15	0.242854456	23.3015873	0.221372573	0.126741335
108673	Ccdc86	0.145566384	20.15726496	0.337832486	0.090540449
108679	Cops8	0.449379956	25.33333333	0.011778892	0.002365701
108682	Gpt2	0.004240334	23.52945775	0.369015338	0.040619726
108686	Ccdc88a	0.287982582	20.30017452	0.295934735	0.1765916
108687	Edem2	0.1684424	25.20582953	0.255992845	0.042776136
108689	Stn1	0.037338323	22.11167654	0.283164289	0.186094991
108705	Pttg1ip	0.038916867	20.15726496	0.217447742	0.026436701
108707	Fam207a	0.082424734	22.96482138	0.063598252	0.013900983
108723	Card11	0.441317023	24.85122411	0.168368233	0.168368233
108735	Sft2d2	0.96842143	21.33333333	0.043125842	0.006412028
108737	Oxsr1	0.241095843	24.15726496	0.043371058	0.008339701
108755	Lyrm2	0.996293257	24	0.024036354	0.008027972
108767	Pnrc1	0.001069265	22.69030733	0.826808831	0.128008578
108797	Mex3b	0.94805163	21.33333333	0.198586793	0.198586793
108800	Ston2	0.053152841	22.671156	0.367395927	0.124238529
108811	Ccdc122	0.065395266	25.87095693	0.194347859	0.064354094
108812	Flacc1	0.893170457	21.33333333	0.365741814	0.193503714
108829	Jmjd1c	0.003050877	21.54178092	0.30011812	0.051599454
108837	Ibtk	0.471429527	24.32041344	0.091174867	0.013976406
108841	Rdh13	0.680094416	21.33333333	0.311402207	0.092478326
108853	Mtrf1l	0.158536261	23.20357942	0.201999547	0.084334218
108857	Ankhd1	0.51035042	24.87052342	0.181538801	0.031902538
108888	Atad3a	0.448088543	22.59510897	0.075535845	0.012606983
108897	Aif1l	0.019146427	22.19612442	0.358122019	0.206714334
108899	2700081O15Rik	0.99551908	24	0.14716896	0.06336983
108900	Fam72a	0.185310761	21.93209939	0.268844774	0.268844774
108902	B4gat1	0.13739801	21.41719078	0.076231942	0.015687253
108903	Tbcd	0.089832461	20.30017452	0.082711327	0.016197202
108907	Nusap1	0.357016309	25.01960784	0.535624956	0.535624956
108911	Rcc2	0.008464939	22.75694261	0.19358005	0.037909326
108912	Cdca2	0.790530023	25.33333333	0.239837423	0.239837423
108927	Lhfp	0.95501813	25.33333333	0.024087509	0.006067437
108934	Smim13	0.055800239	23.50582751	0.486262259	0.092073895
108937	Rnf169	0.044147172	20.15726496	0.275267847	0.047865908
108943	Trmt10a	0.052856173	21.38720539	0.148591412	0.06210476
108946	Zzz3	0.989516084	22.66666667	0.041717131	0.00792903
108954	Ppp1r15b	0.36324358	24.19338422	0.188313777	0.02496876
108956	Apol7c	0.207666349	20.12244898	0.741138251	0.741138251
108958	Miga2	0.573746807	22.82393162	0.097442143	0.015394974
108960	Irak2	0.14311504	20.33684211	0.111906109	0.024051202
108961	E2f8	0.126357111	21.92411814	0.580900327	0.165402861
108989	Tpr	0.681039213	23.25333333	0.145991036	0.021977811
108995	Tbc1d10c	0.443166986	25.33333333	0.143427248	0.143427248
109006	Ciapin1	0.041739915	20.10395794	0.161452901	0.033231996
109019	Nabp1	0.157560327	23.32392221	0.263176417	0.064739917
109032	Sp110	0.377133725	24.72628726	0.181764382	0.071656297
109042	Cavin3	0.205020208	26.63869464	0.177113936	0.177113936
109050	Inka2	0.980768695	21.33333333	0.310943814	0.218249747
109054	Pfdn4	0.759033533	21.4213198	0.119520015	0.051179868
109065	Dnaaf2	0.300721292	21.77483444	0.167432598	0.066461084
109075	Exosc4	0.014912477	22.62366552	0.138830383	0.03560079
109077	Ints5	0.77398198	21.33333333	0.30957002	0.074010166
109079	Sephs1	0.012668963	20.0201005	0.152177096	0.027996675
109082	Fbxw17	0.696401929	24	0.07528692	0.07528692
109093	Rars2	0.264728038	21.76990367	0.126222993	0.033309821
109108	Slc30a9	0.317930912	20.08798646	0.13778326	0.022271971
109113	Uhrf2	0.020313702	22.50933628	0.162615128	0.03024507
109115	Supt3	0.934341876	21.33333333	0.199839868	0.081484084
109129	Mmadhc	0.398766568	22.25206046	0.150310904	0.024481654
109135	Plekha5	0.483720482	22.66666667	0.182318782	0.041020512
109136	Mmaa	0.09453388	25.33333333	0.213849412	0.052739007
109145	Gins4	0.002431136	22.73684211	0.23286162	0.059753406
109151	Chd9	0.808239179	20.05387205	0.227081334	0.042823892
109154	Mlec	0.057164277	23.20357942	0.464931703	0.060167114
109161	Ube2q2	0.428999225	21.33333333	0.270872697	0.055710985
109163	3010003L21Rik	0.153114942	21.35343384	0.732949688	0.518102058
109168	Atl3	0.146679664	23.16022541	0.125987081	0.017031133
109181	Trip11	0.798422319	23.11811024	0.374946153	0.079898657
109202	A930024E05Rik	0.999614884	21.33333333	0.1472965	0.095466315
109212	Pimreg	0.659142577	24	0.057523268	0.028147736
109222	Rarres1	0.934936371	21.33333333	0.318575508	0.046557826
109225	Ms4a7	0.279817831	22.78911565	0.043844562	0.043844562
109229	Fam118b	0.68495986	21.33333333	0.212886669	0.076686027
109232	Sccpdh	0.71559234	25.33333333	0.027965915	0.015722313
109241	Mbd5	0.146831911	22.50933628	0.287862795	0.08170672
109242	Kif24	0.079726932	20.41134752	0.269467006	0.269467006
109245	Lrrc39	0.142223967	23.72182254	0.377451471	0.377451471
109246	Tspan9	0.002753214	22.44286322	0.187328411	0.032972912
109254	Adtrp	0.975107186	24	0.131629295	0.018081066
109263	Rlf	0.171133494	20.0201005	0.132150046	0.030853269
109267	Ssc4d	0.806355112	21.33333333	0.290341641	0.290341641
109270	Prr5	0.543594083	21.33333333	0.192778104	0.080707532
109275	Actr5	0.99731098	24	0.027958038	0.009807016
109284	R3hdm4	0.011263574	20.27816502	0.19729164	0.034779124
109294	Prex2	0.809085184	21.33333333	0.384722331	0.102191096
109299	Tmem250-ps	0.015201138	23.52945775	0.17060031	0.027490214
109305	Orai1	0.062724198	21.33333333	0.389235502	0.10149991
109323	C1qtnf7	0.832542103	21.49059829	0.162619036	0.162619036
109331	Rnf20	0.806466421	23.84045584	0.091020653	0.017258152
109332	Cdcp1	0.00846142	22.58384169	1.023483117	0.373564172
109333	Pkn2	0.652855697	25.01960784	0.101702496	0.017298137
109346	Ankrd39	0.282589469	22.73684211	0.100807493	0.062232718
109359	Abraxas2	0.000632604	22.6584815	0.109661824	0.021391523
109552	Sri	0.100750548	22.671156	0.12624149	0.023615612
109620	Dsp	0.486454622	24.87052342	0.254362888	0.039324373
109624	Cald1	0.007666471	20.87375486	0.308512325	0.036903475
109652	Acy1	0.004600635	22.60508287	0.259852452	0.052002027
109658	Txlna	0.242293915	21.33333333	0.318585278	0.058836548
109672	Cyb5a	0.567515539	24	0.101295893	0.009703783
109674	Ampd2	0.912862256	21.33333333	0.121591589	0.024212425
109676	Ank2	0.136153084	22.33283186	0.542869518	0.328906327
109689	Arrb1	0.21637116	20.08798646	0.205069859	0.041737357
109700	Itga1	0.287180468	21.13933536	0.172595112	0.035442782
109711	Actn1	0.337699758	24.07017544	0.170011805	0.031984531
109731	Maob	0.251159337	23.3413198	0.106475323	0.012887249
109754	Cyb5r3	0.519997852	24.0201005	0.045446263	0.005219043
109778	Blvra	0.638107524	24.87052342	0.113646439	0.027731431
109785	Pgm3	0.305856694	20.08798646	0.290911883	0.075598677
109801	Glo1	0.162269572	21.33333333	0.360201157	0.043216817
109815	Selenos	0.152177794	24.29244141	0.328611332	0.052750343
109821	F11	0.280890319	22.95412606	0.205446577	0.033390548
109828	C7	0.058192532	24.0201005	0.127529493	0.114966032
109857	Cbr3	0.048105594	20.0201005	0.355321842	0.355321842
109880	Braf	0.88387165	24	0.046167667	0.009458854
109889	Mzf1	0.821217162	21.33333333	0.527757286	0.355667266
109900	Asl	0.045958947	22.69365641	0.444947085	0.046534715
109901	Cela1	0.805417517	21.33333333	0.361444324	0.073956138
109905	Rap1a	0.993044582	25.33333333	0.02541694	0.00405932
109910	Zfp91	0.711496539	21.33333333	0.075817557	0.010320424
109929	Zbtb25	0.687961579	21.33333333	0.2371929	0.189928002
109934	Abr	0.288483422	24.22797927	0.056814758	0.016603297
109978	Art4	0.054306495	22.0797211	0.197247538	0.085133939
109979	Art3	0.753771548	22.11752398	0.190681238	0.096075462
110006	Gusb	0.131955717	22.6523781	0.200499894	0.035665435
110012	Tpgs1	0.055357821	23.11073981	0.197501718	0.050825498
110033	Kif22	0.65398036	25.01960784	0.403048863	0.403048863
110052	Dek	0.70357815	23.83454988	0.084735295	0.014464119
110074	Dut	0.998991094	24	0.015625728	0.004681305
110078	Pygb	0.86832153	21.33333333	0.205302378	0.059127139
110084	Dnah1	0.022976408	22.28665309	0.595648537	0.315076036
110094	Phka2	0.35011979	21.50318471	0.238525701	0.049658399
110095	Pygl	0.66167261	25.33333333	0.195691062	0.021411028
110109	Nop2	0.129576375	22.83651805	0.487272918	0.10944705
110119	Mpi	0.459474834	25.33333333	0.113426329	0.029267185
110135	Fgb	0.085075022	22.32660586	0.547687388	0.04580827
110147	Ehmt2	0.318496165	21.68191721	0.147187595	0.023120931
110157	Raf1	0.719953171	22.66666667	0.090698272	0.013666603
110168	Gpr18	0.252159466	24.15726496	0.16349335	0.144799429
110172	Slc35b1	0.198041769	23.13821074	0.389710372	0.066210188
110173	Manba	0.796917639	25.33333333	0.022262022	0.004343006
110175	Ggct	0.003669927	22.24414379	0.43432185	0.089055211
110196	Fdps	0.731118595	22.38848921	0.378094333	0.046399586
110198	Akr7a5	0.007113588	22.95083387	0.218342027	0.031234055
110208	Pgd	0.471072743	22.86005089	0.306517907	0.052441607
110213	Tmbim6	0.000113454	24.19338422	0.133420688	0.012397394
110253	Triobp	0.883022065	24.14063036	0.119268618	0.020902517
110257	Hba-a2	0.321517693	20.30017452	0.532912471	0.248016745
110265	Msra	0.836702443	24	0.055851765	0.00744102
110279	Bcr	0.01955733	23.00718061	0.108327283	0.019526572
110310	Krt7	0.731143936	25.33333333	0.061636446	0.061636446
110323	Cox6b1	0.303268263	22.96684119	0.098205309	0.013297721
110350	Dync2h1	0.434959582	21.33333333	0.426887182	0.178436562
110351	Rap1gap	0.053917289	21.33333333	0.277689129	0.120079749
110355	Grk2	0.784317126	21.33333333	0.12916962	0.022486789
110379	Sec13	0.369257694	24.32041344	0.210508584	0.035861941
110380	Shroom2	0.974994592	22.72053872	0.019449663	0.004157789
110382	C8b	0.818905093	24	0.095406672	0.010574984
110385	Pde4c	0.308719158	22.80972381	0.393700163	0.086063596
110391	Qdpr	0.216495936	20.12244898	0.235801152	0.027041297
110417	Pigh	0.159305916	22.40858971	0.28728851	0.148875898
110446	Acat1	0.969214788	25.33333333	0.05068289	0.005659785
110454	Ly6a	0.587126719	21.33333333	0.431428844	0.111618252
110460	Acat2	0.591493609	21.77483444	0.244264693	0.037735271
110521	Hivep1	0.803788967	20.22797927	0.210326103	0.044394888
110524	Dgkq	0.928168584	21.33333333	0.059868614	0.013290308
110532	Adarb1	0.461925271	21.33333333	0.265851563	0.056129611
110557	H2-Q6	0.783581801	21.33333333	0.241529508	0.04416924
110593	Prdm2	0.963175798	24	0.037124107	0.00683927
110606	Fntb	0.200715799	23.10952908	0.130164431	0.065489371
110611	Hdlbp	0.896447475	23.13821074	0.012398148	0.001335285
110616	Atxn3	0.030726134	24.19338422	0.185596532	0.038761454
110637	Grik4	0.984345691	21.33333333	0.233086432	0.1210937
110639	Prps2	0.073096267	24.33684211	0.079307095	0.016605474
110651	Rps6ka3	0.039126325	25.01960784	0.220489766	0.048840544
110695	Aldh7a1	0.960947139	24	0.053704238	0.005701259
110749	Chaf1b	0.142831459	24.72628726	0.322897413	0.169536481
110750	Cse1l	0.18004782	22.69365641	0.086687528	0.015533451
110751	Adam33	0.750434502	21.33333333	0.171548912	0.171548912
110784	Nr3c2	0.164978831	21.33333333	0.402491107	0.095103752
110789	Adgrv1	0.019263386	21.87708242	0.485360684	0.213293765
110794	Cebpe	0.448968565	20.30017452	0.411576696	0.150787901
110796	Tshz1	0.981233283	24	0.000769879	0.000172994
110809	Srsf1	0.115161243	23.61229314	0.262162693	0.039040098
110816	Pwp2	0.27436423	21.33333333	0.190622947	0.044530509
110821	Pcca	0.802523311	21.33333333	0.298206308	0.044720125
110826	Etfb	0.094683094	25.33333333	0.067220623	0.008031254
110829	Lims1	0.156575182	20.12244898	0.191593351	0.040434681
110842	Etfa	0.954856928	21.33333333	0.095109242	0.011219345
110854	Ptpa	0.007003516	23.27537519	0.136899562	0.023133905
110877	Slc18a1	0.00049383	24.19338422	0.264588238	0.11553375
110893	Slc8a3	0.716374575	21.56131261	0.594510764	0.269206511
110902	Chrna2	0.72026514	24	0.117699526	0.039993035
110911	Cds2	0.665922558	24.87052342	0.125405494	0.017038688
110920	Hspa13	0.184632779	21.33333333	0.433822776	0.076144175
110948	Hlcs	0.2962641	21.63350785	0.123228274	0.027130596
110954	Rpl10	0.187264852	24.94777019	0.19566853	0.021684574
110959	Nudt19	0.104629993	22.23214286	0.202929903	0.036210871
110960	Tars	0.000763641	22.54575417	0.67636473	0.092560436
110962	Mbd6	0.647871493	22.45991731	0.118642133	0.023529934
111173	Erc1	0.03822964	23.01525054	0.331857398	0.058260267
111175	Pecr	0.863227219	24	0.110719429	0.014382868
112403	Dxo	0.038128273	24.32041344	0.209286654	0.0515459
112405	Egln1	0.35187465	22.17249417	0.14264141	0.026054404
112406	Egln2	0.428320799	20.0201005	0.183188691	0.030019359
112407	Egln3	0.050868301	25.62577474	0.211173384	0.049932604
112415	Zfp607b	0.735214234	21.33333333	0.299001298	0.297611314
112417	Ugt2b37	0.268299929	24.87052342	0.549363156	0.128168626
112422	Zfp979	0.964651259	25.33333333	0.515446646	0.515446646
11287	Pzp	0.392306217	20.15726496	0.094674838	0.007547386
11302	Aatk	0.11583632	25.34105263	0.327565916	0.110817949
11303	Abca1	0.656316851	20.39783065	0.259618185	0.032397457
11305	Abca2	0.304835215	24.79093373	0.253004174	0.036851172
11306	Abcb7	0.774313166	24.41134752	0.009693812	0.001593473
11307	Abcg1	0.927621245	24	0.077402665	0.020741444
11308	Abi1	0.239132077	22.73973293	0.123119463	0.02201737
11350	Abl1	0.633169181	21.50318471	0.079485158	0.014661484
11352	Abl2	0.815084419	24	0.122174403	0.029913444
11363	Acadl	0.10059738	25.22735931	0.144501268	0.017975809
11364	Acadm	0.553954253	20.05387205	0.105409055	0.011983196
11370	Acadvl	0.438605589	22.85910653	0.121918629	0.013672118
113853	Vmn1r53	0.060589199	22.86005089	0.835244584	0.314694543
113868	Acaa1a	8.19E-05	23.68705139	0.420185796	0.051012584
11409	Acads	0.140734061	22.96684119	0.109666492	0.014553963
114128	Laptm4b	0.70054705	21.33333333	0.129631395	0.027419616
114142	Foxp2	0.685480548	23.95061728	0.211930248	0.104039134
114143	Atp6v0b	0.008462662	24.07017544	0.285864144	0.04796815
11416	Slc33a1	0.816631974	23.25333333	0.160019315	0.025569338
11419	Asic1	0.718112159	21.33333333	0.138302758	0.124152329
11421	Ace	0.777353747	25.33333333	0.106839275	0.106839275
114229	Kiss1r	0.02121157	25.33333333	0.235117092	0.235117092
11423	Ache	0.768665714	21.33333333	0.700260924	0.700260924
114249	Npnt	0.117040804	21.59722222	1.334438404	1.334438404
11425	Apoc4	0.260349469	24.72628726	0.151461338	0.016953859
114255	Dok4	0.003233716	24.29244141	0.290003612	0.290003612
11426	Macf1	0.629898822	23.25333333	0.173533863	0.024372151
11428	Aco1	0.195661678	25.33333333	0.163039735	0.019592884
11429	Aco2	0.017693009	23.59017544	0.24025847	0.031664538
11430	Acox1	0.813478301	25.33333333	0.08899531	0.00778295
114301	Palmd	0.528879277	21.33333333	0.272795172	0.050182212
11431	Acp1	0.376845929	24.95563941	0.132482151	0.021824138
11432	Acp2	0.262112417	22.47647567	0.162005635	0.026368415
11433	Acp5	0.003303472	22.98249987	0.178475069	0.024064246
114332	Lyve1	0.503987057	21.33333333	0.503306422	0.099746296
11438	Chrna4	0.259575401	21.5257732	1.370070965	0.750078026
11443	Chrnb1	0.08271286	20.61247277	0.243421736	0.243421736
11444	Chrnb2	0.133663704	23.48094039	0.219408046	0.11929631
114565	Zbtb21	0.010009172	22.15695198	0.684105399	0.193340885
114570	Crip3	0.983081072	23.84045584	0.147474169	0.072147637
114584	Clic1	0.28769818	21.5257732	0.106960639	0.022569481
114585	D17H6S53E	0.883956076	21.38720539	0.068238705	0.02239626
114601	Ehbp1l1	0.055422712	24.32041344	0.125618291	0.029551993
114604	Prdm15	0.990697957	21.33333333	0.101239953	0.037935631
114606	Tle6	0.854594468	22.89464594	0.096642654	0.096642654
11461	Actb	0.268075559	21.33333333	0.374964709	0.042062132
114615	Elac1	0.112015614	20.05387205	0.401142138	0.111546298
114641	Rpl31	0.791666204	23.84045584	0.092091426	0.013395183
114642	Brdt	0.25156099	21.33333333	0.338109489	0.225761301
114643	Oas1c	0.36157207	21.30139721	0.657052802	0.657052802
114644	Slc13a3	0.857586449	24.33684211	0.00897069	0.001648603
11465	Actg1	0.142133333	21.59139785	0.488330807	0.073271211
114663	Impa2	0.299130685	22.83651805	0.090498106	0.050479626
114664	Hsd17b11	0.517845935	24	0.06983582	0.00874697
114674	Gtf2ird2	0.012362101	21.59722222	0.301220035	0.113240229
114679	Selenom	0.001597263	24.45144357	0.173261789	0.173261789
11468	Actg2	0.048834709	22.671156	0.301312998	0.152438145
114713	Rasa2	0.946331674	24	0.07857765	0.036761517
114714	Rad51c	0.215293162	21.33333333	1.288240078	1.288240078
114715	Spred1	0.765966038	24	0.12113631	0.028821591
114716	Spred2	0.628125484	21.33333333	0.190903762	0.053585362
114741	Supt16	0.996402894	21.33333333	0.056227197	0.011051572
11475	Acta2	0.278271313	22.36694627	0.294863814	0.18212891
11477	Acvr1	0.202399882	23.65684282	0.113943546	0.02804952
114774	Pawr	0.070503588	24.33684211	0.141436715	0.043013182
11479	Acvr1b	0.971908362	21.33333333	0.246192305	0.063605437
11480	Acvr2a	0.867896878	24	0.016796407	0.003333669
11481	Acvr2b	0.141493376	20.19243986	0.50445331	0.386677955
11482	Acvrl1	0.22707299	21.33333333	0.220229279	0.079735292
11484	Aspa	0.783356155	25.33333333	0.016545525	0.004043631
11486	Ada	0.813919937	21.33333333	0.253398009	0.208702728
114863	Plpbp	0.937350894	22.78911565	0.032533975	0.005167398
11487	Adam10	0.22762377	22.22395725	0.090048992	0.015776608
114874	Ddhd1	0.001336985	22.33283186	0.383483351	0.086463351
11488	Adam11	0.173105271	20.19243986	0.603541725	0.201484736
114886	Cygb	0.186451425	20.30017452	0.240416407	0.071234588
11489	Adam12	0.107536436	20.89393939	0.280455206	0.280455206
114893	Dcun1d1	0.494546722	21.33333333	0.129455365	0.023064611
114896	Afg3l1	0.415216545	22.85910653	0.046331063	0.007114779
11490	Adam15	0.740835146	22.68676717	0.020631846	0.009220461
11491	Adam17	0.033662513	20.26388889	0.195995734	0.037856971
11492	Adam19	0.060401994	22.47539016	0.416073882	0.245989286
11496	Adam22	0.894014919	22.38848921	0.258666548	0.258666548
11498	Adam4	0.852774995	23.25333333	0.179179401	0.149658569
11500	Adam7	0.117089806	21.63350785	0.917708584	0.520133174
11501	Adam8	0.904301262	24	0.105460415	0.105460415
11502	Adam9	0.02829903	22.73684211	0.056149204	0.008207806
11504	Adamts1	0.059627123	20.39783065	0.298999088	0.075989977
11512	Adcy6	0.015533097	22.34215168	0.360810621	0.071340182
11513	Adcy7	0.273111842	24.15726496	0.075198106	0.022169012
11515	Adcy9	0.542592099	22.9870801	0.360896426	0.075284081
11517	Adcyap1r1	0.916292721	24.87052342	0.306299469	0.166858295
11518	Add1	0.214109191	21.50517724	0.256964783	0.044217093
11520	Plin2	0.629324467	21.33333333	0.454863852	0.052265548
11522	Adh1	0.519949543	25.17378917	0.320727512	0.028869347
11529	Adh7	0.781350967	21.41719078	0.287157187	0.075377132
11532	Adh5	0.196772772	25.92817514	0.159207128	0.018100036
11534	Adk	0.634051946	25.33333333	0.094643137	0.010518597
11535	Adm	0.1298581	21.41719078	0.152880707	0.11409096
11536	Gpr182	0.36451196	21.33333333	0.40769601	0.071250305
11537	Cfd	0.385185362	21.69562458	0.664843328	0.485570185
11538	Adnp	0.36564645	21.71915742	0.335160499	0.335160499
11539	Adora1	0.609357078	20.19243986	0.673918136	0.201482642
11540	Adora2a	0.757595021	21.33333333	0.21075622	0.129537902
11544	Adprh	0.100419303	22.14873214	0.393686931	0.120996156
11545	Parp1	0.065612368	23.20357942	0.188698411	0.033819359
11546	Parp2	0.595896356	21.33333333	0.231287576	0.070114635
11548	Adra1b	0.023117297	22.82482857	0.284158866	0.043352776
115486954	LOC115486954	0.008975287	22.5428487	1.415209159	0.909939474
115488819	LOC115488819	0.091265848	22.75218216	0.278418022	0.252947763
115489854	LOC115489854	0.971958243	21.33333333	0.08263727	0.08263727
11549	Adra1a	0.951931352	21.33333333	0.159649927	0.06171331
11552	Adra2b	0.222531081	20.33684211	0.541364789	0.16502616
11554	Adrb1	0.155164927	21.33333333	0.515893702	0.515893702
11555	Adrb2	0.839241158	21.33333333	0.391029805	0.349910985
11556	Adrb3	0.385040893	21.33333333	0.388120967	0.22397436
11564	Adsl	0.534605651	25.33333333	0.092076684	0.021628499
11565	Adssl1	0.019063048	22.52131705	0.168281119	0.027900335
11566	Adss	0.928292794	25.33333333	0.074376547	0.013628506
11568	Aebp1	0.448587972	21.33333333	0.369595886	0.197706658
11569	Aebp2	0.994288901	25.33333333	0.05134329	0.010038359
11576	Afp	0.933758146	25.33333333	0.093620023	0.052853701
11593	Aga	0.376013513	24.72628726	0.115537871	0.025865933
11600	Angpt1	0.833020707	20.15726496	0.277716012	0.277716012
11601	Angpt2	0.946165107	21.33333333	0.412172827	0.367250701
11603	Agrn	0.621759639	25.17378917	0.088246418	0.015917911
11605	Gla	0.203982239	21.33333333	0.19586171	0.067911864
11606	Agt	0.136378566	20.26388889	0.056946106	0.00587055
11607	Agtr1a	0.11663046	21.41719078	0.480760917	0.076154246
11610	Agtrap	0.010934815	22.96482138	0.187567952	0.053282704
11611	Agxt	0.119232705	20.50669349	0.459821153	0.057851956
11615	Gm4737	0.410701326	24.45144357	0.2597099	0.06994154
11622	Ahr	0.921042233	21.33333333	0.137381301	0.02410091
11624	Ahrr	0.988911037	25.33333333	0.062549931	0.05621082
11625	Ahsg	0.010815574	20.30017452	0.104769935	0.008143265
11629	Aif1	0.136996678	25.34939759	0.128208412	0.036051036
11630	Crybg1	0.604143974	21.50318471	0.252694259	0.047801294
11632	Aip	0.10830966	23.46850806	0.186735432	0.040050784
11636	Ak1	0.88439935	21.33333333	0.193725156	0.193725156
11637	Ak2	0.000200121	22.96482138	0.550843843	0.070088211
11639	Ak4	0.015818348	22.65285752	0.503335406	0.079430671
11640	Akap1	0.001121328	24.32041344	0.085085999	0.011992423
11647	Alpl	0.062494391	23.21505938	0.732014929	0.231765715
11651	Akt1	0.345179907	21.33333333	0.178263235	0.028126587
11652	Akt2	0.892031529	21.33333333	0.02934648	0.004328593
11655	Alas1	0.004897186	22.79071416	1.522316253	0.171804069
11656	Alas2	0.451099661	22.75465313	0.322743237	0.068877794
11658	Alcam	0.661586656	25.01960784	0.069925626	0.012222204
11666	Abcd1	0.896047769	21.33333333	0.080419158	0.015554938
11668	Aldh1a1	0.939360603	25.33333333	0.13876373	0.012941997
11669	Aldh2	0.179334476	26.13376309	0.139476579	0.012555782
116701	Fgfrl1	0.032325955	22.26140538	0.606455129	0.131943649
11671	Aldh3a2	0.680116242	22.72053872	0.073987778	0.008294276
116733	Vps4a	1.50E-07	22.79071416	0.043480752	0.009311507
11674	Aldoa	0.426614045	21.33333333	0.159752734	0.025054084
116748	Lsm10	0.749487134	20.05387205	0.041042356	0.011941666
11676	Aldoc	0.940999406	21.33333333	0.243726684	0.055972028
11677	Akr1b3	0.988998216	21.58685629	0.039227278	0.01192619
11684	Alox12	0.640244809	22.04866579	0.23075617	0.23075617
116847	Prelp	0.113664298	20.05387205	0.133322204	0.020594227
116848	Baz2a	0.962414659	24.87052342	0.172084601	0.029076769
116852	Akr1c20	0.823757746	25.33333333	0.117757363	0.017467692
11687	Alox15	0.009607775	24.32041344	0.890894856	0.584986641
116870	Mta1	0.017293631	22.6584815	0.227218452	0.043099162
116871	Mta3	0.205302778	21.33333333	0.231412758	0.056427468
116873	Stim2	0.026100336	20.52195341	0.307225573	0.063471058
11689	Alox5	0.809005538	21.77483444	0.484032633	0.267115017
116891	Derl2	0.791281775	24	0.058319295	0.008648625
11690	Alox5ap	0.989049673	24	0.058220439	0.025400269
116905	Dph1	0.539735127	20.32711634	0.099264642	0.027035222
116914	Slc19a2	0.915354898	21.33333333	0.167580405	0.024157893
11692	Gfer	0.085566192	22.95412606	0.195996362	0.038910992
116939	Pnpla3	0.466992644	21.33333333	1.809486383	1.809486383
116940	Tgs1	0.59971006	24.98767172	0.079733387	0.018083559
116972	Fam57a	0.041543315	24.19338422	0.289236862	0.119280346
11699	Ambp	0.03398295	24.32041344	0.067024031	0.005999394
11702	Amd1	0.006315268	21.80335923	0.430735868	0.084012779
117109	Pop5	0.001697256	24.32041344	0.301680257	0.061122364
117146	Ube3b	0.275340937	21.33333333	0.101878981	0.015806364
117147	Acsm1	0.857342035	24	0.071749113	0.008048677
117149	Tirap	0.084549321	22.80972381	0.323934882	0.08125146
117150	Pip4k2c	0.452356518	21.33333333	0.158798423	0.031958824
117160	Ttyh2	0.229248909	21.33333333	0.057015853	0.009172527
117167	Steap4	0.527587469	25.33333333	0.057494718	0.007503183
11717	Ampd3	0.414523038	24.12244898	0.094155251	0.060753657
117171	1110038F14Rik	0.99273154	21.33333333	0.02482204	0.009155621
117197	Bloc1s4	0.841074706	21.33333333	0.119697602	0.035825584
117198	Ivns1abp	0.026942309	20.66948038	0.442842547	0.062647819
11720	Mat1a	0.008899951	22.94803735	0.212559112	0.018016163
11722	Amy1	0.739718633	21.41719078	0.164547657	0.020685745
11727	Ang	0.120458643	25.19152455	0.441066384	0.062809694
11732	Ank	0.51182349	24.74235436	0.112288142	0.021636829
11735	Ank3	0.826756359	20.99949853	0.240927183	0.04847296
11736	Ankfy1	0.28166916	25.25620179	0.1819295	0.030836885
11737	Anp32a	0.206603358	20.19243986	0.514952444	0.0722197
11739	Slc25a4	0.002199986	23.41305443	0.11858229	0.035547874
11740	Slc25a5	0.0909915	25.34610728	0.179648506	0.019917824
11744	Anxa11	0.106178215	22.61580192	0.126103669	0.02436925
11745	Anxa3	0.669423754	21.33333333	0.19802686	0.065365584
11746	Anxa4	0.397724605	21.10304973	0.095769722	0.016721085
11747	Anxa5	0.368506306	21.33333333	0.257176515	0.038949887
11749	Anxa6	0.029009595	24.08798646	0.078693422	0.010560391
11750	Anxa7	0.003479661	20.72248159	0.316878245	0.047188831
11754	Aoc3	0.578374141	22.27895981	0.222659695	0.118710727
11757	Prdx3	0.998734118	24	0.061032642	0.008643467
11758	Prdx6	0.070691986	23.75118185	0.162278596	0.017471572
117586	A1bg	0.204922834	20.15726496	2.020101839	2.020101839
117589	Asb7	0.674931513	20.57656315	0.179897758	0.045649703
117591	Slc2a9	0.044810702	21.33333333	0.265617427	0.047316809
117592	B3galt6	0.711134007	21.33333333	0.311206211	0.17693383
117599	Helb	0.946747933	21.33333333	0.050743786	0.013192917
117600	Srgap1	0.345821534	20.08798646	0.326891091	0.292132311
117606	Boc	0.919318212	23.25333333	0.232812373	0.19287316
11761	Aox1	0.925762039	21.33333333	0.180899702	0.027877326
11764	Ap1b1	0.130610399	22.83651805	0.192438954	0.030866642
11765	Ap1g1	0.079744318	22.61646848	0.253955436	0.043028812
11766	Ap1g2	0.03942332	22.82482857	0.308637869	0.096494785
11767	Ap1m1	0.002202541	23.9485376	0.101554737	0.020233771
11768	Ap1m2	0.753723995	21.33333333	0.193476289	0.110910106
11769	Ap1s1	0.294208582	25.38858059	0.104027608	0.02009074
11770	Fabp4	0.293309286	24.15726496	0.160080018	0.046845421
11771	Ap2a1	0.083833528	24.32041344	0.087193383	0.015705913
11772	Ap2a2	0.004620785	21.84002682	0.25477012	0.037246421
11773	Ap2m1	0.284056569	20.08798646	0.102606665	0.013656495
11774	Ap3b1	0.4300882	22.66666667	0.292894764	0.051296641
11776	Ap3d1	0.306905626	21.41719078	0.151654309	0.024228799
11777	Ap3s1	0.782001329	21.33333333	0.137349885	0.026367976
11778	Ap3s2	0.696704853	21.33333333	0.091880513	0.017604222
11781	Ap4m1	0.369678918	21.33333333	0.314108499	0.103132366
11782	Ap4s1	0.53061809	24.10434473	0.092839984	0.031847532
11783	Apaf1	0.604848523	22.82393162	0.193242454	0.069903486
11784	Apba2	0.681317447	22.66666667	0.246058617	0.129206693
11785	Apbb1	0.067516142	20.1377295	0.270632171	0.270632171
11787	Apbb2	0.671044569	21.33333333	0.250961183	0.069231649
11789	Apc	0.996893143	21.33333333	0.106485938	0.018009981
11790	Speg	0.982470778	23.25333333	0.071284556	0.071284556
11792	Apex1	0.774076579	25.33333333	0.038594841	0.011327571
11793	Atg5	0.185030116	21.33333333	0.169215554	0.027871129
11796	Birc3	0.544524711	21.96825397	0.08454674	0.019078759
11797	Birc2	0.999921929	22.66666667	0.011353438	0.002503903
11798	Xiap	0.147568143	22.44286322	0.141928455	0.019748711
11799	Birc5	0.317318055	23.55021889	0.45979358	0.439595002
11800	Api5	0.150424834	21.50318471	0.142796713	0.022449427
11801	Cd5l	0.035447325	24.14063036	0.188197157	0.022981498
11803	Aplp1	0.266396155	24.07017544	0.223722293	0.223722293
11804	Aplp2	0.437469294	23.55350785	0.114783291	0.013051748
11806	Apoa1	0.012194409	25.01758119	0.27403837	0.022864197
11807	Apoa2	0.605264424	24	0.084473347	0.006714283
11808	Apoa4	0.922439333	21.06379077	0.084052584	0.014357017
11810	Apobec1	0.709035734	21.33333333	0.312676013	0.07122511
11812	Apoc1	0.24810998	25.33333333	0.115334427	0.01030922
11813	Apoc2	0.949098125	24	0.046322565	0.006461693
11814	Apoc3	0.69671188	22.85910653	0.045115778	0.004444628
11816	Apoe	0.003788375	23.62723104	0.214384077	0.01515167
11818	Apoh	0.921237341	25.33333333	0.043024939	0.003847872
11819	Nr2f2	0.039319845	22.98249987	0.238729224	0.043397936
11820	App	0.231588826	20.30017452	0.123365876	0.018300613
11821	Aprt	0.262409438	25.51731544	0.20864654	0.043904168
11826	Aqp1	0.977747151	24	0.025553721	0.003509706
11829	Aqp4	0.800328641	23.96290482	0.381505304	0.1528361
11833	Aqp8	0.118126218	21.67017544	1.210571862	0.180787586
11834	Aqr	0.036384204	24.07017544	0.165509271	0.034052522
11835	Ar	0.642971145	21.56131261	0.419270863	0.082799693
11836	Araf	0.049351398	23.50582751	0.11601737	0.018924635
11837	Rplp0	0.018252738	24.45144357	0.119228507	0.01334526
11840	Arf1	0.430586861	23.53719008	0.12571058	0.015429021
11841	Arf2	0.820428391	20.08798646	0.075602671	0.018433868
11842	Arf3	0.204839548	23.61229314	0.132888897	0.020682752
11843	Arf4	0.515217537	20.89069896	0.24849411	0.03486479
11844	Arf5	0.073492972	22.73684211	0.136060662	0.021942542
118445	Klf16	0.245762651	20.15726496	0.326235443	0.130637251
118446	Gjc3	0.173605261	23.61229314	0.222775875	0.222775875
118449	Synpo2	0.18710722	22.72053872	0.157381813	0.157381813
11845	Arf6	0.364250087	22.83651805	0.131232276	0.021431471
118451	Mrps2	0.588667449	22.82482857	0.091181434	0.01656512
118453	Mmp28	0.249629812	25.2846182	0.266905002	0.266905002
118454	Gjc2	0.965560758	21.33333333	0.107374494	0.107374494
11846	Arg1	0.007128049	21.79060645	0.224188441	0.021587367
11847	Arg2	0.106816199	22.92473118	0.640367877	0.561425909
11848	Rhoa	0.292545767	21.33333333	0.073590198	0.009920018
11852	Rhob	0.364752599	21.33333333	0.338491623	0.062405447
11853	Rhoc	0.025990544	23.49200794	0.099994742	0.028857918
11854	Rhod	0.083966467	22.26048064	0.325373068	0.06786986
11855	Arhgap5	0.832214343	23.68627451	0.141008694	0.022930024
11856	Arhgap6	0.543511572	23.3015873	0.22004777	0.0758384
11857	Arhgdib	0.80715099	25.33333333	0.024163022	0.005690442
11858	Rnd2	0.945965344	24	0.044845058	0.010551789
11861	Arl4a	0.010986797	23.14818962	0.383433111	0.078888093
11863	Arnt	0.343015121	24.10434473	0.110404266	0.019467334
11865	Arntl	0.00366805	22.05581492	2.378254091	0.682917573
11867	Arpc1b	0.006349217	22.14760706	0.194522171	0.031942881
11871	Art2a	0.539052081	24.12244898	0.155511165	0.094282977
11872	Art2b	0.057767112	22.62366552	0.508530429	0.508530429
11877	Arvcf	0.109736517	21.59722222	0.142188103	0.033598714
11881	Arsb	0.999179516	23.23188406	0.035022156	0.007652943
11883	Arsa	0.308288055	21.41719078	0.554822184	0.087541568
11886	Asah1	0.519563891	25.33333333	0.090391961	0.014581906
11889	Asgr1	0.394127883	23.68627451	0.118864639	0.013092012
11890	Asgr2	0.456419106	24.61504275	0.129209867	0.016999841
11891	Rab27a	0.906459368	22.38848921	0.080141451	0.045485403
11898	Ass1	0.263225955	24.12244898	0.051467974	0.004328533
11905	Serpinc1	0.874243023	25.33333333	0.025740919	0.002320542
11906	Zfhx3	0.977235358	24	0.144753523	0.038221663
11907	Ate1	0.036721012	24.45144357	0.123425483	0.023874279
11908	Atf1	0.240388161	24.12244898	0.046830853	0.00942888
11909	Atf2	0.206476255	24.94777019	0.174294003	0.033146525
11910	Atf3	0.70563469	21.33333333	0.525973782	0.404607985
11911	Atf4	0.812412538	22.38848921	0.104803478	0.016171876
11920	Atm	0.929391986	24	0.049743357	0.012069515
11927	Atox1	0.873062143	25.33333333	0.02463851	0.004071751
11928	Atp1a1	0.000582951	22.40140879	0.355950378	0.039546271
11931	Atp1b1	0.381092723	20.08798646	0.313777259	0.053074318
11932	Atp1b2	0.046478789	20.19243986	0.333693453	0.333693453
11933	Atp1b3	0.978973778	25.33333333	0.066760619	0.011453632
11938	Atp2a2	0.131315811	23.01525054	0.477083978	0.060013754
11941	Atp2b2	0.055141612	20.30017452	1.600708239	0.697021347
11944	Atp4a	0.017966199	21.46805773	0.691552856	0.679766671
11946	Atp5a1	0.469587049	22.85910653	0.055125173	0.005434479
11947	Atp5b	0.196316143	24	0.059408727	0.005609535
11949	Atp5c1	0.671077073	25.33333333	0.076479306	0.009333069
11950	Atp5pb	0.460035272	25.34939759	0.083542298	0.009908375
11951	Atp5g1	0.592092058	25.33333333	0.051596257	0.00716936
11957	Atp5j	0.068776398	26.04490028	0.135065114	0.018007362
11958	Atp5k	0.141959979	26.01059883	0.18828268	0.028492055
11964	Atp6v1a	0.879776205	25.33333333	0.041922449	0.006753468
11966	Atp6v1b2	0.029417023	20.29230036	0.17664342	0.029741433
11972	Atp6v0d1	0.096922955	25.75680487	0.234808811	0.037441898
11973	Atp6v1e1	0.0018996	23.27139841	0.249057841	0.0380859
11974	Atp6v0e	0.519673091	25.17378917	0.090987196	0.017216604
11975	Atp6v0a1	0.264282616	20.22797927	0.153897892	0.025956214
11977	Atp7a	0.278011196	20.19243986	0.324931853	0.124180975
11979	Atp7b	0.740244757	23.27139841	0.069391554	0.013047825
11980	Atp8a1	0.602813169	24.37389771	0.067634277	0.018585665
11981	Atp9a	0.296525471	24.83144683	0.122171566	0.019787133
11982	Atp10a	0.213300866	22.66666667	0.164638168	0.164638168
11983	Atpif1	0.876514038	22.61728395	0.173882013	0.046534475
11984	Atp6v0c	0.002541418	24.19338422	0.261473578	0.043313068
11987	Slc7a1	0.521570324	24	0.114646853	0.114646853
11988	Slc7a2	0.150912012	21.33333333	0.7866914	0.087106172
11990	Atrn	0.791471533	25.33333333	0.005972207	0.000884688
11991	Hnrnpd	0.126474158	22.92473118	0.272309465	0.052442124
11992	Auh	0.001961771	21.04626815	0.244624524	0.044656347
11993	Aup1	0.006284771	24.71645392	0.193924548	0.027998471
11997	Akr1b7	0.639815029	20.08798646	0.523985122	0.523985122
12005	Axin1	0.986643463	21.28246858	0.065740326	0.013181871
12006	Axin2	0.309375717	22.47139967	0.184747102	0.056845606
12007	Azgp1	0.621502559	22.85910653	0.15324235	0.014142898
12009	Cep131	0.893589733	20.59078481	0.081460123	0.034730081
12010	B2m	0.998739855	21.33333333	0.112842732	0.010077055
12012	Baat	0.586643214	21.33333333	0.11180874	0.01343209
12013	Bach1	0.467325221	21.33333333	0.300247264	0.052269679
12014	Bach2	0.559307363	21.38720539	0.533448093	0.155547909
12015	Bad	0.232206796	23.61443686	0.121524388	0.03013005
12017	Bag1	0.528184526	24	0.071372901	0.010922
12018	Bak1	0.836329349	21.33333333	0.087323178	0.021295661
12021	Bard1	0.949447853	21.33333333	0.554855492	0.554855492
12022	Barx1	0.999466328	22.68676717	0.115026597	0.052996545
12028	Bax	0.003596662	21.74173323	0.245280115	0.058214172
12029	Bcl6b	0.793310667	21.87024609	0.184223175	0.103229571
12033	Bcap29	0.80742915	21.33333333	0.093337925	0.023230638
12034	Phb2	0.000520842	24.36658197	0.120291842	0.015707267
12036	Bcat2	0.154527576	24.19338422	0.058242207	0.012501759
12038	Bche	0.852063302	22.66666667	0.097536295	0.012530843
12039	Bckdha	0.025232149	20.37389771	0.237689211	0.030063734
12040	Bckdhb	0.639777633	21.59722222	0.19050324	0.028248482
12041	Bckdk	0.987650678	21.33333333	0.015904846	0.004509555
12042	Bcl10	0.054832471	25.33333333	0.18305191	0.04594668
12043	Bcl2	0.00097905	22.88015139	0.211341457	0.127925831
12045	Bcl2a1b	0.489572837	22.66666667	0.436578842	0.436578842
12048	Bcl2l1	0.522765305	24.52818107	0.102052838	0.019538798
12050	Bcl2l2	0.418997849	20.41134752	0.143718099	0.032681068
12051	Bcl3	0.934660821	21.33333333	0.109542482	0.022821195
12053	Bcl6	0.81478274	22.57775446	0.426963992	0.097603072
12054	Bcl7b	0.008204201	21.78383771	0.220316501	0.053919509
12055	Bcl7c	0.787748051	22.27895981	0.209269774	0.055635104
12064	Bdnf	0.032781479	21.43729128	0.451880263	0.282090009
12068	Bet1	0.868807162	23.83454988	0.151940021	0.025279158
12070	Bex3	0.14274146	22.84526323	0.191889833	0.191889833
12091	Glb1	0.007726441	24.07017544	0.188034406	0.046785882
12095	Bglap3	0.879930262	22.73684211	0.172974909	0.129362756
121022	Mrps6	0.763550274	23.84045584	0.156213406	0.057143767
12111	Bgn	0.329765276	20.08798646	0.106050123	0.014627227
12116	Bhmt	0.016421662	20.22797927	0.62112321	0.052817735
12121	Bicd1	0.678283296	24.24432432	0.181726174	0.104435188
12122	Bid	0.070984539	20.0201005	0.20577749	0.048398808
12124	Bik	0.386230015	21.33333333	0.541549995	0.541549995
12125	Bcl2l11	0.053580259	23.17198229	0.270740214	0.08709499
12140	Fabp7	0.809664513	21.33333333	0.462624187	0.206399943
12142	Prdm1	0.407141424	24.37389771	0.022351042	0.022351042
12143	Blk	0.522976774	25.33333333	0.207834982	0.207834982
12144	Blm	0.899786303	21.33333333	0.184447123	0.163110925
12145	Cxcr5	0.620261471	24.0201005	0.140005777	0.140005777
12151	Bmi1	0.763720586	21.33333333	0.030867402	0.00619305
12153	Bmp1	0.103092396	24.32041344	0.226991772	0.032136883
12154	Bmp10	0.820553363	21.74468085	0.0843092	0.0843092
12156	Bmp2	0.946624504	21.33333333	0.136173533	0.029119772
12159	Bmp4	0.89929847	23.47565543	0.035530011	0.019973496
12160	Bmp5	0.248586459	25.32255468	0.16444091	0.048958516
12161	Bmp6	0.999513829	21.33333333	0.142767821	0.046220536
12162	Bmp7	0.00961791	24.19338422	0.673844691	0.201208188
12165	Gdf2	0.12506375	22.76510543	0.135903928	0.028460344
12166	Bmpr1a	0.054510405	20.0201005	0.10365573	0.018714642
12168	Bmpr2	0.728692432	22.9870801	0.456588329	0.116095498
12169	Bmx	0.939606047	21.33333333	0.183888643	0.107890973
12173	Bnc1	0.163361685	24.19338422	0.506829538	0.341588242
12175	Bnip2	0.05533995	20.12244898	0.152001834	0.026024659
12176	Bnip3	0.000387214	22.79983673	0.492717361	0.065233655
12177	Bnip3l	0.126408448	22.30509607	0.166635772	0.024558191
12180	Smyd1	0.312262245	21.33333333	0.209668018	0.085386619
12181	Bop1	0.105944672	23.57098399	0.235303247	0.046423313
12182	Bst1	0.684254365	22.96684119	0.06908457	0.06908457
12183	Bpgm	0.858830008	21.33333333	0.133919213	0.031711061
12189	Brca1	0.622829681	21.33333333	0.712184764	0.386811406
12190	Brca2	0.029645039	22.86005089	0.076632825	0.028890173
12192	Zfp36l1	0.0122454	22.06268595	0.400672471	0.065362308
12193	Zfp36l2	0.21411729	21.33333333	0.223325233	0.040381663
12211	Birc6	0.781222055	23.39295393	0.249175867	0.036868797
12212	Chic1	0.032330637	20.0201005	0.815874712	0.211866957
12215	Bsg	0.695390634	20.0201005	0.115386954	0.013129932
12223	Btc	0.215930753	21.33333333	0.653596812	0.362729743
12226	Btg1	0.013651934	20.36868438	0.45347552	0.078908529
12227	Btg2	0.50132736	21.33333333	0.224840282	0.058016149
12228	Btg3	0.961924384	22.73684211	0.091901673	0.091901673
12229	Btk	0.89449189	25.33333333	0.023983579	0.012202059
12234	Btrc	0.757508765	21.33333333	0.129174074	0.032133733
12235	Bub1	0.897346431	24	0.223096686	0.223096686
12236	Bub1b	0.671231899	25.33333333	0.184310852	0.184310852
12237	Bub3	0.362126794	22.51093819	0.097640217	0.019730544
12238	Commd3	0.944398818	24	0.105868	0.017344211
12257	Tspo	0.034322542	21.68398251	0.146823062	0.026277916
12258	Serping1	0.033063582	22.83805865	0.155155482	0.015905751
12259	C1qa	0.539930216	25.49693252	0.051358178	0.007623065
12260	C1qb	0.817885812	25.33333333	0.049873084	0.007160584
12261	C1qbp	0.125047116	24.22797927	0.179131204	0.027709591
12262	C1qc	0.259986877	25.86324786	0.105220331	0.015456225
12263	C2	0.155644375	20.30017452	0.197650994	0.033872135
12265	Ciita	0.740543888	25.33333333	0.008219762	0.003892565
12266	C3	0.296763629	20.33684211	0.164422976	0.011934919
12267	C3ar1	0.824675368	20.08798646	0.160010728	0.053177441
12268	C4b	0.328032938	24.58666667	0.114292435	0.01085028
12269	C4bp	0.992778794	23.68627451	0.06407799	0.007006521
12273	C5ar1	0.891821993	22.61728395	0.262359408	0.262359408
12274	C6	0.841735689	22.75465313	0.157667449	0.020479335
12279	C9	0.61287019	22.44092764	0.264902075	0.030833827
12282	Hyou1	0.162517032	21.59139785	0.954501323	0.122668931
12283	Cab39	0.99499125	21.33333333	0.016872308	0.002604266
12286	Cacna1a	0.897590099	24.93714286	0.219700195	0.219700195
12288	Cacna1c	0.381752616	20.33684211	0.344323674	0.173068384
12289	Cacna1d	0.012043563	23.39842762	0.142049126	0.073822818
12290	Cacna1e	0.93734854	25.33333333	0.028048853	0.01670926
12293	Cacna2d1	0.91632829	24	0.034507756	0.034507756
12295	Cacnb1	0.176654427	22.29906031	0.151591934	0.151591934
12296	Cacnb2	0.558273206	20.33684211	0.419826049	0.278912756
12297	Cacnb3	0.559704414	22.36694627	0.152488709	0.152488709
12298	Cacnb4	0.809674841	24.68508287	0.06548214	0.06548214
12301	Cacybp	0.623555158	21.87024609	0.390641671	0.074419469
12304	Pdia4	0.289677771	22.92473118	0.516315616	0.065438334
12305	Ddr1	0.988947961	24	0.011158986	0.007668595
12306	Anxa2	0.337704856	20.12244898	0.31301164	0.070605316
12313	Calm1	0.75026003	24.32041344	0.130245006	0.016604263
12314	Calm2	0.338125413	24.58666667	0.184595718	0.02545221
12315	Calm3	0.614582125	21.33333333	0.053644971	0.009172623
12316	Aspm	0.478023808	24.0201005	0.201721999	0.201721999
12317	Calr	0.691392906	24.58666667	0.291334838	0.029188484
12319	Car8	0.327370102	22.88117284	0.075040293	0.010948893
12321	Calu	0.74149385	21.33333333	0.087472649	0.012062192
12323	Camk2b	0.433780908	21.33333333	0.257025911	0.063734549
12325	Camk2g	0.343016331	20.74551971	0.232852025	0.06139434
12326	Camk4	0.816465349	25.33333333	0.156606699	0.156606699
12328	Caml	0.86839427	25.33333333	0.019811901	0.004650796
12330	Canx	0.219597332	22.52131705	0.174868095	0.019970568
12331	Cap1	0.477858686	21.87024609	0.051577367	0.007548213
12332	Capg	0.714199213	20.36229124	0.084965355	0.040647359
12333	Capn1	0.393991768	22.06896552	0.180093231	0.038305671
12334	Capn2	0.587478297	21.33333333	0.309963916	0.053552494
12335	Capn3	0.04800278	24.45144357	0.454895882	0.454895882
12336	Capns1	0.413209285	23.54005116	0.158208859	0.023254989
12337	Capn5	0.33384775	24.92702743	0.302820385	0.115821064
12338	Capn6	0.008196778	23.59017544	0.268488069	0.268488069
12339	Capn7	0.93932259	23.53719008	0.018593532	0.003354709
12340	Capza1	0.37809566	21.46805773	0.254633127	0.054195443
12343	Capza2	0.567970821	25.33333333	0.04225272	0.006185017
12345	Capzb	0.685573059	24	0.067906478	0.010326097
12346	Car1	0.013832689	22.47096811	0.430693138	0.169280119
12348	Car11	0.989613025	24.60473588	0.047931044	0.026164343
12349	Car2	0.469433436	20.22797927	0.282701104	0.068907123
12350	Car3	0.732384333	25.33333333	0.134416285	0.012990963
12352	Car5a	0.446973498	25.33333333	0.040014131	0.006616275
12354	Car7	0.650762397	21.33333333	0.524077221	0.524077221
12355	Nr1i3	0.01211279	24.32041344	0.405359619	0.058423775
12359	Cat	0.958824325	21.33333333	0.17451133	0.015001376
12361	Cask	0.066329457	21.58412514	0.13388218	0.028510707
12362	Casp1	0.852757216	24	0.086200279	0.034988246
12363	Casp4	0.389964499	25.70230608	0.217821258	0.166954108
12364	Casp12	0.846276803	24.32041344	0.011995507	0.007621377
12366	Casp2	0.007833695	22.79983673	0.266081497	0.09008785
12367	Casp3	0.210003584	21.99058888	0.055696654	0.013009204
12368	Casp6	0.155469203	21.96825397	0.716223231	0.163719318
12369	Casp7	0.96501188	22.66666667	0.043660568	0.008523469
12370	Casp8	0.434009171	20.98084291	0.174831799	0.0331793
12371	Casp9	0.894224133	21.33333333	0.123872879	0.025264596
12380	Cast	0.759981144	21.33333333	0.1433451	0.0260716
12385	Ctnna1	0.341639662	21.73578927	0.116835537	0.015874948
12387	Ctnnb1	0.001739795	25.43456869	0.113963336	0.013991569
12388	Ctnnd1	0.042669105	22.86005089	0.217850091	0.029762482
12389	Cav1	0.855659795	24.87052342	0.077028878	0.039644837
12390	Cav2	0.93197619	22.85910653	0.031909727	0.011011653
12393	Runx2	0.325506588	21.33333333	0.574773554	0.326909886
12394	Runx1	0.671942287	22.78911565	0.221085325	0.221085325
12395	Runx1t1	0.893982666	23.39295393	0.24064543	0.168808148
12396	Cbfa2t2	0.783825287	21.33333333	0.165882883	0.041401737
12398	Cbfa2t3	0.025266511	23.32392221	0.169000049	0.086041245
12399	Runx3	0.859652441	24.26388889	0.001699314	0.001699314
12400	Cbfb	0.365920581	21.33333333	0.270587257	0.058762869
12401	Serpina6	0.00041199	22.79983673	0.567115474	0.066508203
12402	Cbl	0.556864552	20.15726496	0.386842082	0.119860232
12406	Serpinh1	0.040219333	21.89034659	0.376457332	0.089588114
12408	Cbr1	0.406294762	23.20357942	0.356557077	0.052060034
12411	Cbs	0.036513262	20.7229071	0.561400446	0.060140867
12412	Cbx1	0.065579203	21.70723104	0.104067442	0.021091996
12416	Cbx2	0.765429755	22.66666667	0.307448867	0.088067024
12417	Cbx3	0.610659167	25.33333333	0.031370521	0.007439972
12418	Cbx4	0.232038488	20.08798646	0.291845906	0.078661925
12419	Cbx5	0.086638139	22.40047345	0.163042017	0.029731059
12421	Rb1cc1	0.690367167	21.87024609	0.175588391	0.02891155
12428	Ccna2	0.806645047	25.33333333	0.157284362	0.139253153
12442	Ccnb2	0.086660799	23.76516936	0.811979157	0.811979157
12443	Ccnd1	0.278281006	21.45578231	0.451486104	0.069461374
12444	Ccnd2	0.594307782	23.11811024	0.261396728	0.067637228
12445	Ccnd3	0.012958612	21.55705677	0.261828599	0.054076235
12447	Ccne1	0.10960518	20.43657034	1.032399697	1.032399697
12448	Ccne2	0.122860953	22.26842849	0.904961556	0.677875783
12449	Ccnf	0.716278574	24	0.117105438	0.031820865
12450	Ccng1	0.687283168	24.05387205	0.072504525	0.01280251
12452	Ccng2	0.007074254	20.33684211	0.709755557	0.172086175
12453	Ccni	0.062726518	21.61149835	0.17630961	0.023405097
12454	Ccnk	0.297206825	21.33333333	0.139927973	0.032291607
12455	Ccnt1	0.985628446	21.33333333	0.145960559	0.029155605
12457	Noct	0.004055533	22.01875932	1.882399709	0.440927087
12460	Ccs	0.023652336	22.80729703	0.119904663	0.016112397
12461	Cct2	0.204155068	25.20187113	0.188109402	0.0268153
12462	Cct3	0.628495301	25.33333333	0.181508614	0.026221433
12464	Cct4	0.684314682	25.17378917	0.079023752	0.011584147
12465	Cct5	0.60312952	24	0.111967981	0.015286934
12466	Cct6a	0.154193634	23.34608951	0.194993885	0.03106313
12467	Cct6b	0.937827296	21.33333333	0.165143736	0.165143736
12468	Cct7	0.65178522	25.01960784	0.174058482	0.025290542
12469	Cct8	0.812106594	24	0.067566906	0.009293996
12475	Cd14	0.384780333	21.33333333	0.064107576	0.020938265
12476	Cd151	0.459348414	21.33333333	0.110498428	0.019596388
12478	Cd19	0.736817875	25.33333333	0.285407392	0.285407392
12479	Cd1d1	0.823080538	24.30017452	0.005805983	0.000692982
12480	Cd1d2	0.138943018	24.87052342	0.301959247	0.234974109
12481	Cd2	0.533378051	24	0.178221096	0.178221096
12482	Ms4a1	0.240250981	24.05387205	0.33880915	0.33880915
12483	Cd22	0.287934867	24.12244898	0.200152769	0.085235338
12484	Cd24a	0.944753069	23.11811024	0.169438696	0.098443706
12487	Cd28	0.519534994	22.36694627	0.168195469	0.168195469
12488	Cd2ap	0.012033151	24.37389771	0.106624714	0.018048845
12489	Cd33	0.62974951	20.37389771	0.24866651	0.24866651
12490	Cd34	0.922579587	21.33333333	0.436062086	0.330476002
12491	Cd36	0.992402699	23.07801418	0.01628933	0.002314965
12492	Scarb2	0.036153862	22.33134752	0.130592572	0.018794819
12493	Cd37	0.107682694	24.0201005	0.240276235	0.100178896
12494	Cd38	0.925513313	24	0.113851024	0.024045226
12495	Entpd1	0.781349432	21.33333333	0.07435232	0.019297166
12496	Entpd2	0.040597674	24.07017544	0.425411925	0.27734006
12497	Entpd6	0.129527793	22.75694261	0.203631713	0.065694423
12499	Entpd5	0.947009215	21.33333333	0.166775934	0.019361019
12500	Cd3d	0.054177867	23.38199913	0.268685668	0.268685668
12501	Cd3e	0.127479417	24.15726496	0.129622902	0.129622902
12502	Cd3g	0.866280868	22.50121655	0.14468023	0.14468023
12503	Cd247	0.595068135	24.60473588	0.124658854	0.11001924
12504	Cd4	0.790664574	22.9870801	0.278349032	0.226420431
12505	Cd44	0.714823921	25.33333333	0.041075505	0.00936739
12506	Cd48	0.987765367	24	0.097752091	0.040272095
12507	Cd5	0.401199445	23.46478677	0.181619675	0.153620625
12508	Cd53	0.75006563	25.33333333	0.00186101	0.000426367
12509	Cd59a	0.841374161	20.08798646	0.106229102	0.016050918
12511	Cd6	0.608206045	25.33333333	0.292436202	0.292436202
12512	Cd63	0.88553853	21.68191721	0.077680779	0.028558313
12514	Cd68	0.942194641	22.68676717	0.04629233	0.010375604
12515	Cd69	0.358294405	24.58666667	0.24293168	0.218920628
12516	Cd7	0.999221504	22.72053872	0.021169506	0.021169506
12517	Cd72	0.95488463	21.33333333	0.103041325	0.038635625
12518	Cd79a	0.545882407	25.33333333	0.201359757	0.175133314
12519	Cd80	0.657359063	20.0201005	0.164891438	0.164891438
12520	Cd81	0.484025436	21.33333333	0.126108508	0.015606051
12521	Cd82	0.437946271	21.33333333	0.157097368	0.024841277
12522	Cd83	0.007850572	22.36493404	0.234165435	0.124368525
12523	Cd84	0.504362612	25.33333333	0.110444115	0.030989597
12524	Cd86	0.230109791	20.15726496	0.212700941	0.0684007
12525	Cd8a	0.292792789	25.33333333	0.337286562	0.337286562
12526	Cd8b1	0.65213853	23.50582751	0.334680156	0.247100401
12527	Cd9	0.013041123	20.19243986	0.754309614	0.164614871
12530	Cdc25a	0.658759106	22.66666667	0.187414147	0.077200478
12531	Cdc25b	0.316841096	24.30017452	0.269304228	0.269304228
12532	Cdc25c	0.585892453	23.11811024	0.693084892	0.339676731
12534	Cdk1	0.964997516	25.33333333	0.138235392	0.073482816
12537	Cdk11b	0.957391921	24	0.015497763	0.002926279
12539	Cdc37	0.018821932	26.26034858	0.127731356	0.019363728
12540	Cdc42	0.891589101	21.33333333	0.067636785	0.008926068
12544	Cdc45	0.52320425	20.1377295	0.402488903	0.402488903
12545	Cdc7	0.832914258	21.33333333	0.495318987	0.402351511
12549	Arhgap31	0.785530417	21.33333333	0.322922279	0.0753737
12550	Cdh1	0.002468151	24.19338422	0.565963805	0.108614903
12552	Cdh11	0.540342442	22.6531157	0.329022577	0.246367308
12554	Cdh13	0.968681352	24	0.346627532	0.192479577
12558	Cdh2	0.680010321	21.59139785	0.070169346	0.010622098
12560	Cdh3	0.673810688	24.58666667	0.221637663	0.220493933
12561	Cdh4	0.664187705	21.33333333	0.317060312	0.317060312
12562	Cdh5	0.266798396	23.50074353	0.222483732	0.037806149
12566	Cdk2	0.003860617	22.63738445	0.195188279	0.053557342
12567	Cdk4	0.107513149	20.05387205	0.084775815	0.016402985
12568	Cdk5	0.002340015	23.26675664	0.166471312	0.038618005
12569	Cdk5r1	0.667246466	23.68627451	0.390562239	0.390562239
12571	Cdk6	0.931405731	24	0.090012935	0.032912761
12572	Cdk7	0.978040993	24	0.00742997	0.001683558
12575	Cdkn1a	0.00696693	20.38403196	1.978653186	0.615410054
12576	Cdkn1b	0.010427962	23.25096899	0.119293652	0.024570673
12577	Cdkn1c	0.850272259	21.33333333	0.519833106	0.363754943
12578	Cdkn2a	0.78523873	24.22797927	0.429373741	0.196601673
12579	Cdkn2b	0.936994946	21.33333333	0.701549856	0.511188145
12580	Cdkn2c	0.102290593	23.46478677	0.275836935	0.08523279
12583	Cdo1	0.035026177	23.05249075	0.236191816	0.022652299
12585	Cdr2	0.734067666	21.33333333	0.32068886	0.32068886
12589	Ift81	0.094328371	21.56131261	0.392489699	0.215568914
12592	Cdx4	0.159607515	20.05387205	1.341363417	1.341363417
12593	Cdyl	0.880090141	21.33333333	0.091736823	0.036806635
12606	Cebpa	0.134809829	22.12161901	0.249954167	0.028746664
12607	Cebpz	0.999252726	22.66666667	0.021972494	0.00389764
12608	Cebpb	0.000620248	25.56769117	0.418973025	0.076023626
12609	Cebpd	0.028680865	21.33333333	0.517204933	0.222554407
12611	Cebpg	0.303325985	20.18995188	0.176749646	0.027457509
12614	Celsr1	0.134329336	21.50318471	1.209402091	0.294085567
12615	Cenpa	0.007877087	22.88015139	0.493765939	0.213915239
12616	Cenpb	0.015853001	20.41134752	0.177464929	0.025289726
12617	Cenpc1	0.030243767	20.33684211	0.244242464	0.103329659
12623	Ces1g	0.955385125	22.86005089	0.077305791	0.009056687
12626	Cetn3	0.252187573	25.3669799	0.158602107	0.035023096
12628	Cfh	0.905909798	22.93055556	0.040642093	0.003853609
12630	Cfi	0.146532538	24.60273092	0.105271056	0.01074228
12631	Cfl1	0.993861583	24	0.026369056	0.003460149
12632	Cfl2	0.373805493	20.05387205	0.089340684	0.014652169
12633	Cflar	0.579917185	21.33333333	0.158048486	0.022493014
12638	Cftr	0.957806719	24	0.076187301	0.039661483
12643	Chad	0.819794597	24	0.121065229	0.121065229
12648	Chd1	0.891596054	25.17378917	0.070082536	0.012959413
12649	Chek1	0.265250794	21.33333333	1.138272622	1.138272622
12651	Chkb	0.067781856	20.22797927	0.35990081	0.071124879
12654	Chil1	0.988199336	21.33333333	0.214768064	0.191540011
12655	Chil3	0.567974772	24	0.287491014	0.287491014
12659	Ovgp1	0.722237613	20.19243986	0.244492271	0.185574789
12660	Chka	0.002348951	22.40858971	1.41735286	0.252706537
12662	Chm	0.003820741	25.01960784	0.131497275	0.028733216
12663	Chml	0.092337704	20.08798646	0.473531851	0.473531851
12667	Chrd	0.038010686	20.26388889	0.261248235	0.104211263
12669	Chrm1	0.340495189	25.59834369	0.112406718	0.112406718
12671	Chrm3	0.829911663	21.96825397	0.200768998	0.200768998
12675	Chuk	0.041349054	21.33333333	0.140028691	0.018796525
12684	Cideb	0.976787279	21.33333333	0.143334223	0.017621761
12686	Elovl3	0.608682034	22.66666667	1.736438098	0.398452391
12695	Patj	0.195885246	25.66030048	0.171354439	0.044364409
12696	Cirbp	0.315876989	21.68191721	0.66079459	0.156260657
12700	Cish	0.491883789	20.0201005	0.579701814	0.140552703
12702	Socs3	0.502558363	23.44682598	0.309263294	0.084995334
12703	Socs1	0.802109149	25.33333333	0.015255869	0.015255869
12704	Cit	0.245587116	23.51540291	0.056488966	0.056488966
12709	Ckb	0.857899523	21.33333333	0.189168946	0.050549727
12721	Coro1a	0.088295228	24.37389771	0.053396524	0.013911895
12722	Clca3a1	0.797739665	21.33333333	0.201288879	0.057349909
12724	Clcn2	0.015829658	20.37389771	0.307392616	0.050351635
12725	Clcn3	0.05747821	20.0201005	0.121899922	0.020028994
12727	Clcn4	0.653743545	21.33333333	0.061795796	0.009718783
12728	Clcn5	0.047894785	20.43657034	0.273173075	0.085131948
12729	Clns1a	0.332268143	20.72592593	0.135838652	0.0275886
12737	Cldn1	0.002827846	22.00274537	1.120778048	0.180906252
12738	Cldn2	0.107272806	21.67017544	0.451212737	0.061425823
12739	Cldn3	0.657128552	25.33333333	0.067451552	0.010895537
12741	Cldn5	0.020218264	20.37389771	0.188811143	0.0582934
12747	Clk1	0.492438077	20.52612613	0.206740119	0.036761396
12748	Clk2	0.143567732	20.25783784	0.152333576	0.040883425
12750	Clk4	0.355192053	20.30017452	0.202377423	0.040888003
12751	Tpp1	0.006891197	24.32041344	0.14195128	0.020499293
12752	Cln3	0.320888379	21.33333333	0.097510376	0.025580079
12753	Clock	0.000980083	20.9271473	0.751564723	0.12507563
12757	Clta	0.005225789	24.45144357	0.169612852	0.025666285
12759	Clu	0.011524215	20.30017452	0.197919597	0.019364328
12763	Cmah	0.537431325	24.60473588	0.089196029	0.011458577
12764	Cmas	0.775414661	23.53719008	0.14070827	0.024356455
12765	Cxcr2	0.298602348	23.98644903	0.334542023	0.334542023
12766	Cxcr3	0.846846055	25.33333333	0.008189186	0.008189186
12767	Cxcr4	0.648586942	25.33333333	0.253325952	0.253325952
12768	Ccr1	0.005784719	22.47266869	0.622538464	0.49342528
12769	Ccr9	0.936165672	24.24104836	0.158438739	0.106243086
12771	Ccr3	0.012120239	24.45144357	0.713181671	0.713181671
12772	Ccr2	0.047006897	24.41134752	0.283548757	0.160531586
12774	Ccr5	0.172523522	21.33333333	0.297856706	0.071026273
12775	Ccr7	0.745244204	25.33333333	0.111077266	0.111077266
12777	Ccr10	0.325415707	21.68191721	0.535641239	0.250059661
12778	Ackr3	0.006541868	21.52595775	0.34403558	0.34403558
12780	Abcc2	0.124642758	20.15726496	0.239872496	0.027198343
12785	Cnbp	0.892663709	24	0.031055528	0.003715226
12793	Cnih1	0.959745911	25.33333333	0.004024218	0.000662465
12795	Plk3	0.011691606	22.65285752	1.041454775	0.235430929
12796	Camp	0.860068389	21.33333333	0.521013439	0.268358235
12798	Cnn2	0.855173226	24	0.141590333	0.042590769
12799	Cnp	0.036563946	21.33333333	0.308870064	0.074265864
12802	Cnr2	0.870892926	21.33333333	0.286518775	0.090336103
12804	Cntfr	0.024502564	21.33333333	0.522431483	0.307557056
12807	Hps3	0.123112275	23.00350877	0.10392236	0.029147875
12808	Cobl	0.879443714	24	0.028115499	0.00526111
12812	Coil	0.014694363	22.95412606	0.132257987	0.052522405
12815	Col11a2	0.39043892	21.77619575	0.192598209	0.192598209
12816	Col12a1	0.762070209	21.96825397	0.281367952	0.188515667
12817	Col13a1	0.886548888	24	0.294039643	0.118654218
12818	Col14a1	0.661983229	20.0201005	0.21185155	0.030703022
12819	Col15a1	0.368692167	21.88172604	0.526499869	0.157296925
12821	Col17a1	0.832131751	22.66666667	0.35777514	0.18705643
12822	Col18a1	0.667419499	21.33333333	0.121224672	0.012238722
12825	Col3a1	0.054961758	24.87052342	0.256967739	0.042334653
12826	Col4a1	0.068968249	23.68627451	0.266820287	0.043123783
12827	Col4a2	0.794882839	25.33333333	0.045260315	0.008059373
12828	Col4a3	0.640093869	25.33333333	0.046986118	0.046986118
12829	Col4a4	0.746272849	22.85910653	0.083245757	0.083245757
12830	Col4a5	0.510164659	25.17378917	0.376221135	0.376221135
12831	Col5a1	0.059672113	25.80117219	0.285655548	0.071899529
12832	Col5a2	0.342996919	20.22797927	0.316538913	0.11670465
12833	Col6a1	0.782999821	25.33333333	0.010144644	0.002617095
12834	Col6a2	0.74070991	23.25333333	0.065785601	0.018705144
12835	Col6a3	0.130789504	25.51731544	0.48535525	0.124145883
12836	Col7a1	0.038292077	20.30017452	0.59837833	0.36910427
12837	Col8a1	0.784633816	24.72628726	0.167209558	0.167209558
12842	Col1a1	0.057329958	26.63869464	0.253884173	0.062487796
12843	Col1a2	0.621061785	23.04056437	0.100629861	0.020240166
12846	Comt	0.881244524	24	0.198094764	0.020921213
12847	Copa	0.723980214	24.32041344	0.057367851	0.007175291
12848	Cops2	0.479136977	21.87024609	0.141128827	0.022303323
12850	Coq7	0.079796748	24.66543534	0.236641176	0.060343875
12856	Cox17	0.144451156	25.48067323	0.134381316	0.029108753
12857	Cox4i1	0.001471251	24.72628726	0.149130687	0.018168709
12858	Cox5a	0.009561566	25.91827957	0.155849975	0.021358798
12859	Cox5b	0.008556747	25.17378917	0.146822954	0.02116335
12861	Cox6a1	0.012945631	24.87052342	0.175466377	0.021877507
12864	Cox6c	0.48016092	25.3979798	0.149049831	0.020111421
12865	Cox7a1	0.590147943	22.55642071	0.163795833	0.163795833
12866	Cox7a2	0.412325214	24.11382114	0.102485582	0.01494082
12867	Cox7c	0.227384546	25.53864929	0.131292069	0.018757002
12868	Cox8a	0.159563828	21.97387205	0.160299909	0.021411225
12870	Cp	0.223489607	22.0797211	0.161592098	0.015218663
12874	Cpd	0.995051394	24	0.125841762	0.02378993
12876	Cpe	0.735163282	21.78253119	0.141684062	0.141684062
12877	Cpeb1	0.137082043	20.08798646	0.542616727	0.291107735
12879	Cys1	0.006461291	22.40858971	0.447189169	0.110602395
12890	Cplx2	0.806933158	23.53719008	0.132456347	0.088292335
12892	Cpox	0.186982172	23.72182254	0.234694439	0.030917215
12894	Cpt1a	0.09418697	21.56131261	0.50310839	0.057709892
12896	Cpt2	0.595440788	24.05387205	0.081927716	0.010832743
12902	Cr2	0.971142203	24	0.017418638	0.017418638
12905	Cradd	0.53716284	22.68676717	0.145153419	0.03963513
12908	Crat	0.01217526	23.66468085	0.329580652	0.054754993
12909	Crcp	0.059163714	24.58666667	0.218225388	0.042654531
12912	Creb1	0.535721441	20.60473588	0.19106229	0.040330478
12913	Creb3	0.028874497	25.75680487	0.180868995	0.034672161
12914	Crebbp	0.988567294	23.68627451	0.189609103	0.043097884
12915	Atf6b	0.338234687	21.87024609	0.389017003	0.079931025
12916	Crem	0.467353103	24.72628726	0.253839057	0.054549567
12922	Crhr2	0.545540812	21.33333333	0.310478573	0.211688847
12925	Crip1	0.999927725	21.33333333	0.019339061	0.008034692
12927	Bcar1	0.064112004	20.30017452	0.247411453	0.044432821
12928	Crk	0.78837215	23.39295393	0.078610016	0.011518394
12929	Crkl	0.442529978	20.4700259	0.292244498	0.057540142
12934	Dpysl2	0.763308999	21.33333333	0.200819527	0.109419424
12944	Crp	0.130823198	21.59722222	0.216332915	0.023654369
12946	Cr1l	0.917187938	22.27895981	0.073076868	0.013621197
12950	Hapln1	0.160468316	24.07017544	0.953674393	0.79409758
12952	Cry1	0.02417275	23.04618514	1.331163827	0.296771508
12953	Cry2	0.141973835	24.77793082	0.350976952	0.063910151
12955	Cryab	0.695498232	22.2722321	0.068262414	0.035525996
12959	Cryba4	0.071230669	20.65936173	0.302064606	0.175506112
12962	Crybb3	0.149302767	24.87052342	0.474724597	0.474724597
12971	Crym	0.055027438	21.03361294	0.131876673	0.034778311
12972	Cryz	0.259995607	21.54783951	0.141405805	0.021268055
12974	Cs	0.69954186	21.33333333	0.175081949	0.024686117
12977	Csf1	0.4319126	21.33333333	0.841456905	0.172348761
12978	Csf1r	0.870222901	24.12244898	0.054954533	0.007321068
12982	Csf2ra	0.222284981	26.2639821	0.112935799	0.040699177
12983	Csf2rb	0.068016363	23.34608951	0.221704399	0.057237801
12984	Csf2rb2	0.665754573	25.33333333	0.05734433	0.022550257
12986	Csf3r	0.014987907	23.10952908	0.416429538	0.176559123
12988	Csk	0.29421748	20.05387205	0.118653388	0.019439274
12995	Csnk2a1	0.371060953	21.33333333	0.140826699	0.021261891
13000	Csnk2a2	0.391695575	21.96825397	0.200066872	0.050639304
13001	Csnk2b	0.029879248	25.89202797	0.197093141	0.032116083
13002	Dnajc5	0.571821904	21.33333333	0.10779694	0.016689687
13003	Vcan	0.573837419	24.31666667	0.449389315	0.20237179
13006	Smc3	0.026948923	24.07017544	0.163121257	0.032771594
13007	Csrp1	0.569135448	22.50121655	0.124025313	0.028381289
13008	Csrp2	0.016002721	24.19338422	0.185035857	0.039141258
13009	Csrp3	0.099071258	20.44919786	0.499167348	0.103072969
13010	Cst3	0.874177025	24	0.091914184	0.012487084
13014	Cstb	0.516449842	24.72628726	0.158657527	0.031968812
13016	Ctbp1	0.998678851	21.33333333	0.023213563	0.004196912
13017	Ctbp2	0.414461033	21.33333333	0.403704399	0.250637674
13018	Ctcf	0.005265264	22.87511425	0.142868722	0.026617443
13019	Ctf1	0.86819843	25.33333333	0.093025181	0.0459035
13024	Ctla2a	0.678048126	21.33333333	0.271026778	0.156767685
13025	Ctla2b	0.019779102	25.33333333	0.181208483	0.05920586
13026	Pcyt1a	0.046014562	23.83454988	0.15098893	0.021179497
13030	Ctsb	0.617266032	22.66666667	0.060364963	0.006067076
13032	Ctsc	0.617911339	24	0.118285508	0.015211435
13033	Ctsd	0.869908491	24	0.048788222	0.005512765
13034	Ctse	0.020610941	20.89393939	0.407804803	0.407804803
13036	Ctsh	0.287201689	24.14733989	0.118744496	0.014509721
13038	Ctsk	0.008612343	22.02212602	0.420844777	0.420844777
13039	Ctsl	0.381818883	21.33333333	0.234636468	0.025913563
13040	Ctss	0.703465885	25.33333333	0.108972464	0.016087082
13041	Ctsw	0.942713097	21.33333333	0.10383599	0.10383599
13043	Cttn	0.046437609	23.27343384	0.06296927	0.010361637
13046	Celf1	0.973627757	21.33333333	0.007965722	0.001124257
13047	Cux1	0.5509526	20.0201005	0.150675334	0.030636479
13048	Cux2	0.902716053	24	0.508061516	0.249346381
13051	Cx3cr1	0.063788074	23.98644903	0.486717405	0.486717405
13052	Cxadr	0.039414203	20.22797927	0.524656931	0.077310739
13056	Cyb561	0.034169641	23.65684282	0.188337955	0.053628312
13057	Cyba	0.216893413	24.26388889	0.218140896	0.054395406
13058	Cybb	0.696049901	24.4874552	0.165575807	0.028191047
13063	Cycs	0.782745319	24	0.082159888	0.012459928
13074	Cyp17a1	0.928610408	21.33333333	0.46411082	0.079850789
13076	Cyp1a1	0.830768686	25.33333333	0.197619614	0.153002693
13077	Cyp1a2	0.962414564	24	0.212541441	0.0225963
13078	Cyp1b1	0.391540693	21.71384683	0.455402238	0.455402238
13079	Cyp21a1	0.723126086	25.33333333	0.351942682	0.351942682
13082	Cyp26a1	0.424431607	21.4317721	0.810376077	0.163198419
13085	Cyp2a12	0.413210747	25.54276192	0.184868709	0.020308002
13086	Cyp2a4	0.037403806	20.12244898	1.23628076	0.189661271
13087	Cyp2a5	0.012272856	24.32041344	1.357642935	0.144548276
13088	Cyp2b10	0.018095678	22.76238692	0.841346743	0.127004171
13089	Cyp2b13	0.786168512	25.33333333	0.134795452	0.050226357
13094	Cyp2b9	0.001522675	23.37578231	0.321376379	0.041379455
13095	Cyp2c29	0.871708685	21.33333333	0.533853878	0.048002596
13096	Cyp2c37	0.819660348	21.33333333	0.128985581	0.014761027
13097	Cyp2c38	0.71299935	22.85910653	0.251408278	0.041032954
13098	Cyp2c39	0.32490109	24.08798646	0.013237087	0.005732968
13099	Cyp2c40	0.813279369	21.33333333	0.336017078	0.045585487
13105	Cyp2d9	0.760746124	22.96684119	0.665799022	0.075504308
13106	Cyp2e1	0.086305184	24.45144357	0.531961889	0.042118631
13107	Cyp2f2	0.555131335	23.92063492	0.271882831	0.029936688
13108	Cyp2g1	0.06285836	20.31183672	1.064344748	0.6123406
13109	Cyp2j5	0.876129995	21.33333333	0.189828459	0.019892862
13110	Cyp2j6	0.962973893	21.33333333	0.191260115	0.030332583
13112	Cyp3a11	0.98958149	24	0.011797526	0.000955135
13113	Cyp3a13	0.030369131	24.05387205	0.077800898	0.010358855
13114	Cyp3a16	0.849730233	25.33333333	0.016097385	0.01010264
13116	Cyp46a1	0.012503519	20.05387205	0.625845102	0.625845102
13117	Cyp4a10	0.300159954	21.4213198	0.385896809	0.039969749
13118	Cyp4a12b	0.828622588	24	1.062468786	0.666749823
13119	Cyp4a14	0.16218206	20.26388889	0.494420537	0.050971033
13120	Cyp4b1	0.886032434	21.33333333	0.223842718	0.045854101
13121	Cyp51	0.573820027	21.33333333	0.360789245	0.043803611
13122	Cyp7a1	0.049052475	21.33333333	0.933713322	0.1281374
13123	Cyp7b1	0.212977118	25.71727825	0.505132914	0.055837765
13124	Cyp8b1	0.775382887	22.66666667	0.656323276	0.083244961
13131	Dab1	0.58784846	21.30139721	0.475939908	0.218697126
13132	Dab2	0.108810187	20.0201005	0.206663937	0.045166131
13134	Dach1	0.355978199	20.12244898	0.373408614	0.291685758
13135	Dad1	0.416588553	23.53719008	0.12254237	0.018956778
13136	Cd55	0.198217855	20.22797927	0.283747514	0.058856795
13138	Dag1	0.001562955	25.43412496	0.230726726	0.032601556
13139	Dgka	0.380270487	23.00718061	0.063503309	0.019628029
13143	Dapk2	0.049885232	21.33333333	0.286042126	0.084756552
13144	Dapk3	0.047169611	26.17588472	0.172632745	0.041743552
13163	Daxx	0.6894202	21.33333333	0.18558932	0.0441548
13167	Dbi	0.580716574	21.33333333	0.236893577	0.025983991
13169	Dbnl	0.770952406	21.50318471	0.073120773	0.013964983
13170	Dbp	0.003205859	20.89880952	3.48545815	0.946418378
13171	Dbt	0.159136027	24.32041344	0.15344836	0.021826385
13177	Eci1	0.1911231	23.00350877	0.094311024	0.013233128
13178	Dck	0.795340802	20.98084291	0.200131287	0.058448701
13179	Dcn	0.301894249	21.49059829	0.104072771	0.012859453
13180	Pcbd1	0.970897099	25.33333333	0.024840428	0.00310919
13185	Vps26c	0.098371252	21.7670736	0.087698065	0.017917123
13190	Dct	0.800821239	23.68627451	0.251830057	0.058101093
13191	Dctn1	0.983121734	21.33333333	0.042855655	0.008072505
13194	Ddb1	0.516400961	21.91763566	0.072789119	0.00925666
13195	Ddc	0.045693495	23.07368421	0.79540053	0.129037693
13196	Asap1	0.029546635	23.70253119	0.263837683	0.056251782
13197	Gadd45a	0.00802605	22.6523781	0.505464231	0.235809454
13198	Ddit3	0.572325587	21.33333333	0.477496771	0.178853242
13200	Ddost	0.278325735	22.70527041	0.215617254	0.031595604
13202	Ddt	0.172252721	25.66030048	0.209163672	0.029638106
13204	Dhx15	0.037056647	23.3015873	0.090447974	0.014168168
13205	Ddx3x	0.990213632	24	0.059594299	0.007296644
13207	Ddx5	0.963011473	23.84045584	0.071153868	0.007903182
13209	Ddx6	0.909809047	24	0.039566142	0.005470351
13211	Dhx9	0.00351308	20.63196222	0.125497241	0.018912835
13214	Defb1	0.075179583	22.92928197	0.825085021	0.825085021
13244	Degs1	0.002308443	23.25096899	0.057691744	0.00841111
13340	Slc29a2	0.642637035	25.17378917	0.194453349	0.194453349
13346	Des	0.891101215	22.66666667	0.064031194	0.023319595
13347	Dffa	0.72800263	24.05387205	0.032060828	0.007179058
13349	Ackr1	0.676634233	21.33333333	0.238180436	0.238180436
13350	Dgat1	0.163069664	21.33333333	0.177454604	0.041262128
13353	Dgcr6	0.009394966	24.72628726	0.191152671	0.035847838
13356	Dgcr2	0.126508385	23.04056437	0.046221144	0.00796923
13358	Slc25a1	0.848168609	24	0.071800724	0.009208452
13360	Dhcr7	0.239079355	21.13806634	0.49288578	0.069079992
13361	Dhfr	0.008235037	23.28725462	0.25080863	0.043823357
13363	Dhh	0.741815701	25.33333333	0.076768941	0.047393221
13367	Diaph1	0.085279526	23.00610837	0.298971886	0.043735278
13368	Dffb	0.943766118	20.05387205	0.055321615	0.040107291
13370	Dio1	0.086663136	24.58666667	0.498419809	0.064614055
13382	Dld	0.956749064	24	0.049664329	0.006691566
13383	Dlg1	0.149547014	23.3015873	0.331273098	0.05447589
13385	Dlg4	0.23113951	21.33333333	0.169579457	0.169579457
13388	Dll1	0.998427303	25.33333333	0.076943701	0.030752061
13394	Dlx4	0.840805889	25.17378917	0.295924741	0.135336494
13400	Dmpk	0.281180174	24.14063036	0.133370341	0.024103838
13401	Dmwd	0.56940224	21.41719078	0.110978323	0.024940531
13405	Dmd	0.409864464	20.12244898	0.129930951	0.02536458
13411	Dnah11	0.177467579	25.33627451	0.443147013	0.239548341
13417	Dnah8	0.027007952	22.83805865	0.656260753	0.4960854
13418	Dnajc1	0.516461305	24.32041344	0.116043213	0.021718575
13419	Dnase1	0.697570295	24	0.100655915	0.100655915
13421	Dnase1l3	0.880576133	22.66666667	0.07231256	0.011304408
13423	Dnase2a	0.029110828	20.97176274	0.202473575	0.044080141
13424	Dync1h1	0.974756114	25.33333333	0.142735325	0.019274301
13427	Dync1i2	0.010882445	20.30017452	0.163495853	0.028878086
13429	Dnm1	0.756934232	25.17378917	0.105776043	0.065504257
13430	Dnm2	0.064452785	20.34605098	0.066355664	0.010935277
13433	Dnmt1	0.012656099	20.26388889	0.197572716	0.04718796
13434	Trdmt1	0.407299075	20.15726496	0.255011368	0.118211693
13435	Dnmt3a	0.668757595	22.27895981	0.213582736	0.044879107
13436	Dnmt3b	0.004152153	21.92823995	1.048355572	0.656643255
13437	Dnpep	0.59927822	24.07017544	0.174223477	0.029770776
13445	Cdk2ap1	0.241694231	24.56235697	0.155772001	0.042160934
13448	Dok1	0.771788513	24.0201005	0.113491711	0.065867779
13449	Dok2	0.837445061	21.33333333	0.201784874	0.085108204
13476	Reep5	0.972539058	21.33333333	0.042535787	0.008802324
13478	Dpagt1	0.025105264	22.80972381	0.194674192	0.037521213
13479	Dpep1	0.406287023	21.50318471	0.297510518	0.297510518
13480	Dpm1	0.465283253	25.33333333	0.095529669	0.016335601
13481	Dpm2	0.388657005	20.05387205	0.125170587	0.031920155
13482	Dpp4	0.883223357	21.77483444	0.052370674	0.007232901
13486	Dr1	0.723898033	21.33333333	0.152531361	0.030567768
13494	Drg1	0.721633512	25.01960784	0.080090943	0.013793692
13495	Drg2	0.691283651	24	0.068497507	0.01299976
13496	Arid3a	0.73388226	21.33333333	0.492972088	0.291227964
13498	Atn1	0.820044617	21.33333333	0.094852157	0.019321697
13506	Dsc2	0.004855195	23.7289172	0.273654611	0.039205857
13510	Dsg1a	0.909857173	24	0.186851121	0.10406636
13511	Dsg2	0.075685671	21.95392129	0.122080436	0.016092933
13518	Dst	0.119112802	23.40229885	0.315042542	0.043739293
13521	Slc26a2	0.31020897	20.08798646	0.247071203	0.060704084
13527	Dtna	0.763094934	25.33333333	0.075407092	0.041549178
13528	Dtnb	0.003058292	23.97420614	0.162474162	0.032702705
13537	Dusp2	0.452049367	25.13553377	0.228500884	0.228500884
13542	Dvl1	0.841585329	21.33333333	0.084144559	0.013212965
13543	Dvl2	0.742014764	22.38848921	0.188513252	0.065589441
13544	Dvl3	0.983302873	21.33333333	0.173315721	0.04616644
13548	Dyrk1a	0.172368115	20.33684211	0.193489759	0.039969197
13549	Dyrk1b	0.165647901	21.33333333	0.695809779	0.189962268
13555	E2f1	0.552332682	20.43657034	0.449451267	0.174182867
13557	E2f3	0.862617229	21.33333333	0.098003687	0.028391072
13559	E2f5	0.544895878	21.33333333	0.210297585	0.072419722
13560	E4f1	0.985890879	22.06896552	0.034034624	0.012187033
13587	Ear2	0.001991591	24.87052342	0.219687637	0.08793029
13589	Mapre1	0.279180259	20.93714286	0.108730142	0.019748848
13590	Lefty1	0.002981504	20.45775515	0.578651059	0.578651059
13591	Ebf1	0.984529511	24	0.458715135	0.458715135
13595	Ebp	0.837828599	25.01960784	0.061726691	0.007714521
13601	Ecm1	0.129885783	23.40229885	0.178279934	0.024345941
13602	Sparcl1	0.201886347	22.671156	0.108588959	0.030994922
13603	Opn3	0.988602733	20.41134752	0.041151164	0.041151164
13605	Ect2	0.999980699	24	0.114028315	0.0581153
13607	Eda	0.105756078	25.33333333	0.146866454	0.134618586
13609	S1pr1	0.050087588	20.08798646	0.479680523	0.074275182
13610	S1pr3	0.168539526	21.33333333	0.334225525	0.193389146
13611	S1pr4	0.142832795	22.76238692	0.343977515	0.343977515
13614	Edn1	0.855108348	20.64468864	0.244629212	0.244629212
13617	Ednra	0.042773986	20.30017452	0.26587197	0.093691983
13618	Ednrb	0.522264882	21.33333333	0.139164289	0.034988613
13619	Phc1	0.192644757	21.33333333	0.33555608	0.182942371
13626	Eed	0.599897838	21.50318471	0.038952078	0.008762889
13627	Eef1a1	0.017128806	26.17588472	0.093483941	0.007584582
13629	Eef2	0.002587283	20.99949853	0.151085016	0.014005847
13631	Eef2k	0.152104859	21.17760485	0.36938203	0.096955293
13636	Efna1	0.082119042	20.0201005	0.34449408	0.067240524
13638	Efna3	0.82242434	24	0.27004477	0.141661544
13640	Efna5	0.421132773	21.33333333	0.323060773	0.323060773
13641	Efnb1	0.000715597	23.14818962	0.345082689	0.082567006
13642	Efnb2	0.196894265	21.33333333	0.572708852	0.220564749
13645	Egf	0.99955731	24.87052342	0.010787076	0.010787076
13649	Egfr	0.233579131	22.96684119	0.513014183	0.057039445
13650	Rhbdf1	0.169192914	23.50582751	0.200255871	0.070620148
13653	Egr1	0.025427224	22.86005089	1.503543569	0.371655408
13654	Egr2	0.729373216	21.33333333	0.192402139	0.126399157
13660	Ehd1	0.277545266	21.87024609	0.199447248	0.033989253
13661	Ehf	0.919455841	21.33333333	0.382125767	0.382125767
13663	Ei24	0.195287646	21.33333333	0.144334309	0.018437344
13664	Eif1a	0.436052576	20.08798646	0.262726935	0.041165002
13665	Eif2s1	0.149232218	22.671156	0.117143462	0.020513015
13666	Eif2ak3	0.923211711	21.33333333	0.275269574	0.060991826
13667	Eif2b4	0.82287614	23.20357942	0.107141079	0.020920902
13669	Eif3a	0.038469895	24.19338422	0.152751248	0.01955279
13680	Ddx19a	0.913837784	22.85910653	0.023323924	0.004982561
13681	Eif4a1	0.00747838	23.00073099	0.182500984	0.02199023
13682	Eif4a2	0.177578997	21.33333333	0.182072669	0.022776356
13684	Eif4e	0.538966924	25.33333333	0.113443596	0.019503865
13685	Eif4ebp1	0.028638161	20.26388889	0.376034668	0.072213686
13688	Eif4ebp2	0.958739653	21.33333333	0.058622069	0.008544827
13690	Eif4g2	0.668749135	21.87024609	0.063965468	0.006639368
13706	Cela2a	0.340001844	21.33333333	1.173392043	0.775450317
13709	Elf1	0.003674068	24.19338422	0.317293364	0.062744602
13710	Elf3	0.02493877	20.0201005	0.495838836	0.495838836
13712	Elk1	0.863716683	25.33333333	0.025248532	0.008719856
13713	Elk3	0.008721915	20.33684211	0.176478406	0.043484299
13714	Elk4	0.818411497	23.3015873	0.084655433	0.016791337
13716	Ell	0.136177583	24.07017544	0.128659766	0.02414612
13717	Eln	0.133055745	25.00860759	0.45158301	0.44376782
13722	Aimp1	0.353565653	23.30374677	0.205010747	0.041436505
13723	Emb	0.026690112	22.78911565	0.122876471	0.122876471
13726	Emd	0.943611919	22.38848921	0.049768439	0.0121941
13728	Mark2	0.990078754	25.33333333	0.022075278	0.004914588
13730	Emp1	0.008318355	23.2339486	0.405088864	0.330245679
13731	Emp2	0.153560208	25.33333333	0.098550123	0.021867763
13732	Emp3	0.683884202	21.33333333	0.236237567	0.126176153
13733	Adgre1	0.361899524	20.08798646	0.221932629	0.036051123
13799	En2	0.567795069	20.41134752	0.299027693	0.152103761
13800	Enah	0.341769083	23.01731585	0.272946296	0.272946296
13803	Enc1	0.232676248	22.72919582	0.39145226	0.130856383
13804	Endog	0.101462985	23.99081036	0.365679439	0.085365162
13805	Eng	0.794683922	21.33333333	0.132409178	0.01945805
13806	Eno1	0.41053534	24.05387205	0.13317335	0.014994751
13808	Eno3	0.983103866	25.33333333	0.041614262	0.023005676
13809	Enpep	0.185419318	23.61229314	0.226148646	0.032204121
13819	Epas1	0.532067608	21.33333333	0.218247327	0.028573896
13821	Epb41l1	0.806436473	25.33333333	0.003576137	0.001702645
13822	Epb41l2	0.325610284	21.11500975	0.150193447	0.030898157
13823	Epb41l3	0.106898183	23.41305443	0.160120817	0.059251453
13824	Epb41l4a	0.917358449	21.33333333	0.115444568	0.105503071
13829	Dmtn	0.434568171	24.30017452	0.166873176	0.147190665
13830	Stom	0.125137841	22.83651805	0.365201685	0.058010353
13831	Epc1	0.893873044	24.72628726	0.100114749	0.024397102
13835	Epha1	0.034175346	20.41134752	0.228638177	0.041634025
13836	Epha2	0.601584753	21.96825397	0.340537089	0.076318751
13837	Epha3	0.387895423	25.0341226	0.213550909	0.212121128
13838	Epha4	0.887718164	22.72053872	0.297117862	0.297117862
13841	Epha7	0.888659076	21.33333333	0.302157958	0.18501234
13844	Ephb2	0.205962596	22.66666667	0.464996306	0.232764283
13845	Ephb3	0.943381645	25.33333333	0.280497407	0.280497407
13846	Ephb4	0.332130472	20.08798646	0.146478379	0.029005286
13848	Ephb6	0.943214082	24	0.22667371	0.22667371
13849	Ephx1	0.793947152	24	0.169830647	0.020447483
13850	Ephx2	0.54843695	24	0.064170881	0.006575218
13852	Stx2	0.198468201	23.61229314	0.217983294	0.050084575
13853	Epm2a	0.432166292	21.33333333	0.218212746	0.073067253
13854	Epn1	0.015215434	21.07525638	0.231849413	0.030358711
13855	Epn2	0.435966801	24.87052342	0.06309912	0.016749879
13857	Epor	0.050290987	20.08798646	0.383828561	0.383828561
13858	Eps15	0.536054656	21.33333333	0.044285062	0.007307737
13859	Eps15l1	0.62490858	21.4063996	0.071418217	0.018839907
13860	Eps8	0.001012013	24.94777019	0.337349359	0.179841874
13864	Nr2f6	0.475607677	23.38617702	0.120162984	0.01887919
13865	Nr2f1	0.134633262	21.33333333	0.316757879	0.316757879
13866	Erbb2	0.908975855	21.33333333	0.202822219	0.202822219
13867	Erbb3	0.166451271	21.33333333	0.675911357	0.091250708
13869	Erbb4	0.512194681	23.11811024	0.532109872	0.409817818
13870	Ercc1	0.731758606	24.0201005	0.019226993	0.010513297
13871	Ercc2	0.921624401	25.33333333	0.045175148	0.012539211
13872	Ercc3	0.877799277	21.33333333	0.074086919	0.015170014
13874	Ereg	0.012599764	23.16022541	0.629484353	0.629484353
13875	Erf	0.168961496	20.22797927	0.347413269	0.071162023
13876	Erg	0.15543331	21.33333333	0.186293347	0.053327594
13877	Erh	0.118727225	26.01059883	0.16308213	0.038391226
13884	Ces1c	0.234982547	23.13821074	0.126461309	0.010994792
13885	Esd	0.600417671	25.33333333	0.11567093	0.015021589
13897	Ces1e	0.639337435	25.33333333	0.017772329	0.002448181
13909	Ces3b	0.147847372	22.72053872	0.280297106	0.035497122
13929	Amz2	0.374126643	21.41719078	0.10920577	0.02541525
13972	Gnb1l	0.181404382	21.33333333	0.2285062	0.2285062
13982	Esr1	0.405336888	21.59139785	0.746368076	0.135492843
13990	Smarcad1	0.136365366	20.15726496	0.189231807	0.045813962
13992	Khdrbs3	0.999859567	21.33333333	0.004593419	0.001053991
13998	Fgd6	0.977897647	24	0.052403547	0.009296168
14000	Drosha	0.850757236	22.50403127	0.046890481	0.012641621
14004	Chchd2	0.021740953	25.33333333	0.114364963	0.013958848
14007	Celf2	0.929400908	21.81485629	0.05444085	0.012502449
14009	Etv1	0.40040249	22.91745847	0.353640341	0.353640341
14011	Etv6	0.026686614	22.61646848	0.113690594	0.023611688
14012	Mpzl2	0.001455989	23.00073099	0.206236494	0.037920403
14013	Mecom	0.062563086	20.08798646	0.357290919	0.316500871
14017	Evi2a	0.293714672	25.33333333	0.155392956	0.085008273
14020	Evi5	0.004697609	21.3553304	0.293596886	0.03996912
14025	Bcl11a	0.692284289	24.30017452	0.090534199	0.090534199
14026	Evl	0.03668116	24.05387205	0.085219617	0.031828611
14027	Evpl	0.019794508	22.08906602	0.336566194	0.336566194
14030	Ewsr1	0.047488867	20.08798646	0.081458181	0.012321521
14042	Ext1	0.016701915	24.14063036	0.09355386	0.016433624
14043	Ext2	0.323800942	22.36914004	0.111522174	0.021197527
140481	Man2a2	0.985114345	21.33333333	0.035757739	0.006425128
140482	Zfp358	0.120229836	21.41719078	0.239553584	0.06464173
140483	Hnmt	0.22450378	25.69218431	0.481754756	0.098914029
140484	Pofut1	0.008762656	22.47139967	0.186110442	0.040258064
140492	Kcnn2	0.071834201	22.79071416	0.152758077	0.030951539
140497	Cd300c2	0.002077947	24.87052342	0.20357043	0.063661249
140499	Ube2j2	0.500627769	21.33333333	0.142107877	0.029400003
14050	Eya3	0.853622085	25.17378917	0.080226061	0.016417793
140500	Acap3	0.019935357	22.6523781	0.251168744	0.096412032
14051	Eya4	0.98751256	24	0.229866361	0.227331581
140546	Eri3	0.005636373	23.11811024	0.154809425	0.033861661
14055	Ezh1	0.010241829	20.22797927	0.267366813	0.058480639
140557	Smc1b	0.418700972	21.33333333	0.233612683	0.233612683
140559	Igsf8	0.602302815	22.86005089	0.218127041	0.059210782
14056	Ezh2	0.674323648	21.50318471	0.173886402	0.065607773
14057	Sfxn1	0.299089758	25.33333333	0.065651378	0.009527127
140570	Plxnb2	0.892937052	21.33333333	0.118212251	0.014670438
[truncated: 11,523 more rows]
